# Supplementary material for: Mendelian randomization while jointly modeling cis genetics identifies causal relationships between gene expression and lipids
Source: Nat Commun. 2020 Oct 1;11:4930. doi: 10.1038/s41467-020-18716-x (PMC7530717; doi:10.1038/s41467-020-18716-x)
Supplement: Supplementary file 5 — Supplementary Data 1 [file 41467_2020_18716_MOESM5_ESM.xlsx]

## Sheet: finemap_ld_per_pip
Supplementary Data 1. Overlap between genes and variants identified by FINEMAP
PIP_level	LD_threshold_r_2	type_of_test	number_within_LD_range	percentage_of_total
top_config	0.5	gene_overlap	4404	(33.2%)
top_config	0.6	gene_overlap	4164	(31.4%)
top_config	0.7	gene_overlap	3902	(29.4%)
top_config	0.8	gene_overlap	3636	(27.4%)
top_config	0.9	gene_overlap	3317	(25.0%)
top_config	0.95	gene_overlap	3051	(23.0%)
top_config	0.96	gene_overlap	2952	(22.2%)
top_config	0.97	gene_overlap	2848	(21.5%)
top_config	0.98	gene_overlap	2699	(20.3%)
top_config	0.99	gene_overlap	2392	(18.0%)
top_config	0.5	full_gene_overlap	1048	(7.9%)
top_config	0.6	full_gene_overlap	959	(7.2%)
top_config	0.7	full_gene_overlap	873	(6.6%)
top_config	0.8	full_gene_overlap	768	(5.8%)
top_config	0.9	full_gene_overlap	661	(5.0%)
top_config	0.95	full_gene_overlap	570	(4.3%)
top_config	0.96	full_gene_overlap	531	(4.0%)
top_config	0.97	full_gene_overlap	492	(3.7%)
top_config	0.98	full_gene_overlap	459	(3.5%)
top_config	0.99	full_gene_overlap	373	(2.8%)
0.01	0.5	gene_overlap	12833	(96.7%)
0.01	0.6	gene_overlap	12673	(95.5%)
0.01	0.7	gene_overlap	12509	(94.2%)
0.01	0.8	gene_overlap	12276	(92.5%)
0.01	0.9	gene_overlap	11881	(89.5%)
0.01	0.95	gene_overlap	11485	(86.5%)
0.01	0.96	gene_overlap	11347	(85.5%)
0.01	0.97	gene_overlap	11155	(84.0%)
0.01	0.98	gene_overlap	10869	(81.9%)
0.01	0.99	gene_overlap	10207	(76.9%)
0.01	0.5	full_gene_overlap	7886	(59.4%)
0.01	0.6	full_gene_overlap	7178	(54.1%)
0.01	0.7	full_gene_overlap	6462	(48.7%)
0.01	0.8	full_gene_overlap	5677	(42.8%)
0.01	0.9	full_gene_overlap	4789	(36.1%)
0.01	0.95	full_gene_overlap	4153	(31.3%)
0.01	0.96	full_gene_overlap	3974	(29.9%)
0.01	0.97	full_gene_overlap	3725	(28.1%)
0.01	0.98	full_gene_overlap	3416	(25.7%)`
0.01	0.99	full_gene_overlap	2854	(21.5%)
0.05	0.5	gene_overlap	12942	(97.5%)
0.05	0.6	gene_overlap	12816	(96.5%)
0.05	0.7	gene_overlap	12682	(95.5%)
0.05	0.8	gene_overlap	12484	(94.0%)
0.05	0.9	gene_overlap	12123	(91.3%)
0.05	0.95	gene_overlap	11765	(88.6%)
0.05	0.96	gene_overlap	11644	(87.7%)
0.05	0.97	gene_overlap	11451	(86.3%)
0.05	0.98	gene_overlap	11211	(84.4%)
0.05	0.99	gene_overlap	10643	(80.2%)
0.05	0.5	full_gene_overlap	6336	(47.7%)
0.05	0.6	full_gene_overlap	5647	(42.5%)
0.05	0.7	full_gene_overlap	4985	(37.5%)
0.05	0.8	full_gene_overlap	4297	(32.4%)
0.05	0.9	full_gene_overlap	3541	(26.7%)
0.05	0.95	full_gene_overlap	3024	(22.8%)
0.05	0.96	full_gene_overlap	2876	(21.7%)
0.05	0.97	full_gene_overlap	2667	(20.1%)
0.05	0.98	full_gene_overlap	2429	(18.3%)
0.05	0.99	full_gene_overlap	1985	(15.0%)
0.1	0.5	gene_overlap	12988	(97.8%)
0.1	0.6	gene_overlap	12884	(97.0%)
0.1	0.7	gene_overlap	12762	(96.1%)
0.1	0.8	gene_overlap	12597	(94.9%)
0.1	0.9	gene_overlap	12298	(92.6%)
0.1	0.95	gene_overlap	11952	(90.0%)
0.1	0.96	gene_overlap	11839	(89.2%)
0.1	0.97	gene_overlap	11690	(88.1%)
0.1	0.98	gene_overlap	11422	(86.0%)
0.1	0.99	gene_overlap	10880	(82.0%)
0.1	0.5	full_gene_overlap	5251	(39.6%)
0.1	0.6	full_gene_overlap	4595	(34.6%)
0.1	0.7	full_gene_overlap	3993	(30.1%)
0.1	0.8	full_gene_overlap	3388	(25.5%)
0.1	0.9	full_gene_overlap	2724	(20.5%)
0.1	0.95	full_gene_overlap	2273	(17.1%)
0.1	0.96	full_gene_overlap	2132	(16.1%)
0.1	0.97	full_gene_overlap	1978	(14.9%)
0.1	0.98	full_gene_overlap	1774	(13.4%)
0.1	0.99	full_gene_overlap	1436	(10.8%)
0.2	0.5	gene_overlap	13034	(98.2%)
0.2	0.6	gene_overlap	12958	(97.6%)
0.2	0.7	gene_overlap	12869	(97.0%)
0.2	0.8	gene_overlap	12715	(95.8%)
0.2	0.9	gene_overlap	12404	(93.5%)
0.2	0.95	gene_overlap	12101	(91.2%)
0.2	0.96	gene_overlap	11993	(90.4%)
0.2	0.97	gene_overlap	11856	(89.3%)
0.2	0.98	gene_overlap	11585	(87.3%)
0.2	0.99	gene_overlap	11001	(82.9%)
0.2	0.5	full_gene_overlap	3907	(29.4%)
0.2	0.6	full_gene_overlap	3330	(25.1%)
0.2	0.7	full_gene_overlap	2864	(21.6%)
0.2	0.8	full_gene_overlap	2356	(17.8%)
0.2	0.9	full_gene_overlap	1883	(14.2%)
0.2	0.95	full_gene_overlap	1518	(11.4%)
0.2	0.96	full_gene_overlap	1426	(10.7%)
0.2	0.97	full_gene_overlap	1318	(9.9%)
0.2	0.98	full_gene_overlap	1157	(8.7%)
0.2	0.99	full_gene_overlap	911	(6.9%)
0.3	0.5	gene_overlap	13094	(98.7%)
0.3	0.6	gene_overlap	13029	(98.2%)
0.3	0.7	gene_overlap	12944	(97.5%)
0.3	0.8	gene_overlap	12806	(96.5%)
0.3	0.9	gene_overlap	12508	(94.2%)
0.3	0.95	gene_overlap	12218	(92.1%)
0.3	0.96	gene_overlap	12100	(91.2%)
0.3	0.97	gene_overlap	11958	(90.1%)
0.3	0.98	gene_overlap	11689	(88.1%)
0.3	0.99	gene_overlap	11126	(83.8%)
0.3	0.5	full_gene_overlap	3026	(22.8%)
0.3	0.6	full_gene_overlap	2539	(19.1%)
0.3	0.7	full_gene_overlap	2159	(16.3%)
0.3	0.8	full_gene_overlap	1753	(13.2%)
0.3	0.9	full_gene_overlap	1357	(10.2%)
0.3	0.95	full_gene_overlap	1120	(8.4%)
0.3	0.96	full_gene_overlap	1052	(7.9%)
0.3	0.97	full_gene_overlap	979	(7.4%)
0.3	0.98	full_gene_overlap	854	(6.4%)
0.3	0.99	full_gene_overlap	660	(5.0%)
0.4	0.5	gene_overlap	13141	(99.0%)
0.4	0.6	gene_overlap	13099	(98.7%)
0.4	0.7	gene_overlap	13030	(98.2%)
0.4	0.8	gene_overlap	12893	(97.1%)
0.4	0.9	gene_overlap	12612	(95.0%)
0.4	0.95	gene_overlap	12288	(92.6%)
0.4	0.96	gene_overlap	12186	(91.8%)
0.4	0.97	gene_overlap	12040	(90.7%)
0.4	0.98	gene_overlap	11787	(88.8%)
0.4	0.99	gene_overlap	11275	(85.0%)
0.4	0.5	full_gene_overlap	2330	(17.6%)
0.4	0.6	full_gene_overlap	1953	(14.7%)
0.4	0.7	full_gene_overlap	1646	(12.4%)
0.4	0.8	full_gene_overlap	1325	(10.0%)
0.4	0.9	full_gene_overlap	1008	(7.6%)
0.4	0.95	full_gene_overlap	847	(6.4%)
0.4	0.96	full_gene_overlap	801	(6.0%)
0.4	0.97	full_gene_overlap	739	(5.6%)
0.4	0.98	full_gene_overlap	657	(5.0%)
0.4	0.99	full_gene_overlap	547	(4.1%)
0.5	0.5	gene_overlap	13183	(99.3%)
0.5	0.6	gene_overlap	13137	(99.0%)
0.5	0.7	gene_overlap	13073	(98.5%)
0.5	0.8	gene_overlap	12954	(97.6%)
0.5	0.9	gene_overlap	12699	(95.7%)
0.5	0.95	gene_overlap	12398	(93.4%)
0.5	0.96	gene_overlap	12292	(92.6%)
0.5	0.97	gene_overlap	12160	(91.6%)
0.5	0.98	gene_overlap	11927	(89.9%)
0.5	0.99	gene_overlap	11449	(86.3%)
0.5	0.5	full_gene_overlap	1748	(13.2%)
0.5	0.6	full_gene_overlap	1499	(11.3%)
0.5	0.7	full_gene_overlap	1272	(9.6%)
0.5	0.8	full_gene_overlap	1052	(7.9%)
0.5	0.9	full_gene_overlap	834	(6.3%)
0.5	0.95	full_gene_overlap	712	(5.4%)
0.5	0.96	full_gene_overlap	675	(5.1%)
0.5	0.97	full_gene_overlap	641	(4.8%)
0.5	0.98	full_gene_overlap	594	(4.5%)
0.5	0.99	full_gene_overlap	521	(3.9%)
0.6	0.5	gene_overlap	13219	(99.6%)
0.6	0.6	gene_overlap	13191	(99.4%)
0.6	0.7	gene_overlap	13138	(99.0%)
0.6	0.8	gene_overlap	13055	(98.4%)
0.6	0.9	gene_overlap	12853	(96.8%)
0.6	0.95	gene_overlap	12601	(94.9%)
0.6	0.96	gene_overlap	12512	(94.3%)
0.6	0.97	gene_overlap	12397	(93.4%)
0.6	0.98	gene_overlap	12208	(92.0%)
0.6	0.99	gene_overlap	11830	(89.1%)
0.6	0.5	full_gene_overlap	1337	(10.1%)
0.6	0.6	full_gene_overlap	1167	(8.8%)
0.6	0.7	full_gene_overlap	1032	(7.8%)
0.6	0.8	full_gene_overlap	910	(6.9%)
0.6	0.9	full_gene_overlap	779	(5.9%)
0.6	0.95	full_gene_overlap	702	(5.3%)
0.6	0.96	full_gene_overlap	675	(5.1%)
0.6	0.97	full_gene_overlap	653	(4.9%)
0.6	0.98	full_gene_overlap	625	(4.7%)
0.6	0.99	full_gene_overlap	589	(4.4%)
0.7	0.5	gene_overlap	13241	(99.8%)
0.7	0.6	gene_overlap	13227	(99.7%)
0.7	0.7	gene_overlap	13203	(99.5%)
0.7	0.8	gene_overlap	13163	(99.2%)
0.7	0.9	gene_overlap	13020	(98.1%)
0.7	0.95	gene_overlap	12881	(97.1%)
0.7	0.96	gene_overlap	12819	(96.6%)
0.7	0.97	gene_overlap	12738	(96.0%)
0.7	0.98	gene_overlap	12625	(95.1%)
0.7	0.99	gene_overlap	12338	(93.0%)
0.7	0.5	full_gene_overlap	1057	(8.0%)
0.7	0.6	full_gene_overlap	970	(7.3%)
0.7	0.7	full_gene_overlap	898	(6.8%)
0.7	0.8	full_gene_overlap	840	(6.3%)
0.7	0.9	full_gene_overlap	778	(5.9%)
0.7	0.95	full_gene_overlap	751	(5.7%)
0.7	0.96	full_gene_overlap	746	(5.6%)
0.7	0.97	full_gene_overlap	735	(5.5%)
0.7	0.98	full_gene_overlap	721	(5.4%)
0.7	0.99	full_gene_overlap	708	(5.3%)
0.8	0.5	gene_overlap	13227	(99.7%)
0.8	0.6	gene_overlap	13222	(99.6%)
0.8	0.7	gene_overlap	13208	(99.5%)
0.8	0.8	gene_overlap	13185	(99.4%)
0.8	0.9	gene_overlap	13136	(99.0%)
0.8	0.95	gene_overlap	13062	(98.4%)
0.8	0.96	gene_overlap	13030	(98.2%)
0.8	0.97	gene_overlap	13001	(98.0%)
0.8	0.98	gene_overlap	12925	(97.4%)
0.8	0.99	gene_overlap	12774	(96.3%)
0.8	0.5	full_gene_overlap	1534	(11.6%)
0.8	0.6	full_gene_overlap	1492	(11.2%)
0.8	0.7	full_gene_overlap	1449	(10.9%)
0.8	0.8	full_gene_overlap	1417	(10.7%)
0.8	0.9	full_gene_overlap	1379	(10.4%)
0.8	0.95	full_gene_overlap	1354	(10.2%)
0.8	0.96	full_gene_overlap	1352	(10.2%)
0.8	0.97	full_gene_overlap	1349	(10.2%)
0.8	0.98	full_gene_overlap	1341	(10.1%)
0.8	0.99	full_gene_overlap	1334	(10.1%)
0.9	0.5	gene_overlap	13135	(99.0%)
0.9	0.6	gene_overlap	13124	(98.9%)
0.9	0.7	gene_overlap	13111	(98.8%)
0.9	0.8	gene_overlap	13103	(98.7%)
0.9	0.9	gene_overlap	13086	(98.6%)
0.9	0.95	gene_overlap	13041	(98.3%)
0.9	0.96	gene_overlap	13030	(98.2%)
0.9	0.97	gene_overlap	13015	(98.1%)
0.9	0.98	gene_overlap	12984	(97.8%)
0.9	0.99	gene_overlap	12907	(97.3%)
0.9	0.5	full_gene_overlap	3291	(24.8%)
0.9	0.6	full_gene_overlap	3263	(24.6%)
0.9	0.7	full_gene_overlap	3238	(24.4%)
0.9	0.8	full_gene_overlap	3221	(24.3%)
0.9	0.9	full_gene_overlap	3200	(24.1%)
0.9	0.95	full_gene_overlap	3185	(24.0%)
0.9	0.96	full_gene_overlap	3180	(24.0%)
0.9	0.97	full_gene_overlap	3177	(23.9%)
0.9	0.98	full_gene_overlap	3175	(23.9%)
0.9	0.99	full_gene_overlap	3171	(23.9%)
0.95	0.5	gene_overlap	12881	(97.1%)
0.95	0.6	gene_overlap	12854	(96.9%)
0.95	0.7	gene_overlap	12827	(96.7%)
0.95	0.8	gene_overlap	12811	(96.5%)
0.95	0.9	gene_overlap	12780	(96.3%)
0.95	0.95	gene_overlap	12720	(95.8%)
0.95	0.96	gene_overlap	12704	(95.7%)
0.95	0.97	gene_overlap	12686	(95.6%)
0.95	0.98	gene_overlap	12656	(95.4%)
0.95	0.99	gene_overlap	12599	(94.9%)
0.95	0.5	full_gene_overlap	4878	(36.8%)
0.95	0.6	full_gene_overlap	4860	(36.6%)
0.95	0.7	full_gene_overlap	4837	(36.4%)
0.95	0.8	full_gene_overlap	4828	(36.4%)
0.95	0.9	full_gene_overlap	4811	(36.3%)
0.95	0.95	full_gene_overlap	4802	(36.2%)
0.95	0.96	full_gene_overlap	4799	(36.2%)
0.95	0.97	full_gene_overlap	4797	(36.1%)
0.95	0.98	full_gene_overlap	4795	(36.1%)
0.95	0.99	full_gene_overlap	4790	(36.1%)
0.99	0.5	gene_overlap	12883	(97.1%)
0.99	0.6	gene_overlap	12863	(96.9%)
0.99	0.7	gene_overlap	12847	(96.8%)
0.99	0.8	gene_overlap	12828	(96.7%)
0.99	0.9	gene_overlap	12804	(96.5%)
0.99	0.95	gene_overlap	12765	(96.2%)
0.99	0.96	gene_overlap	12751	(96.1%)
0.99	0.97	gene_overlap	12738	(96.0%)
0.99	0.98	gene_overlap	12712	(95.8%)
0.99	0.99	gene_overlap	12667	(95.5%)
0.99	0.5	full_gene_overlap	6162	(46.4%)
0.99	0.6	full_gene_overlap	6151	(46.4%)
0.99	0.7	full_gene_overlap	6143	(46.3%)
0.99	0.8	full_gene_overlap	6137	(46.3%)
0.99	0.9	full_gene_overlap	6133	(46.2%)
0.99	0.95	full_gene_overlap	6131	(46.2%)
0.99	0.96	full_gene_overlap	6131	(46.2%)
0.99	0.97	full_gene_overlap	6131	(46.2%)
0.99	0.98	full_gene_overlap	6129	(46.2%)
0.99	0.99	full_gene_overlap	6127	(46.2%)
