# Supplementary material for: Mendelian randomization while jointly modeling cis genetics identifies causal relationships between gene expression and lipids
Source: Nat Commun. 2020 Oct 1;11:4930. doi: 10.1038/s41467-020-18716-x (PMC7530717; doi:10.1038/s41467-020-18716-x)
Supplement: Supplementary file 6 — Supplementary Data 2 [file 41467_2020_18716_MOESM6_ESM.xlsx]

## Sheet: Supplemental_table_001
Supplementary Data 2. False positive rates and power of different MR methods and IV selection when no pleiotropy is simulated
n_causal	exposure_1_causal	estimation_method	selection_method	median_snps_identified	number_of_simulations	detection_power
1	0	MR-Egger	clumped	4	40	0.05
2	0	MR-Egger	clumped	5	238	0.0504202
3	0	MR-Egger	clumped	6	668	0.0494012
4	0	MR-Egger	clumped	7	940	0.0425532
5	0	MR-Egger	clumped	7	1189	0.058873
6	0	MR-Egger	clumped	9	1311	0.0358505
7	0	MR-Egger	clumped	10	1402	0.0627675
8	0	MR-Egger	clumped	12	1467	0.0511247
9	0	MR-Egger	clumped	14	1484	0.0566038
10	0	MR-Egger	clumped	15	1485	0.0457912
1	0.05	MR-Egger	clumped	4	44	0.159091
2	0.05	MR-Egger	clumped	5	228	0.131579
3	0.05	MR-Egger	clumped	6	644	0.113354
4	0.05	MR-Egger	clumped	7	942	0.122081
5	0.05	MR-Egger	clumped	8	1156	0.115917
6	0.05	MR-Egger	clumped	9	1347	0.135857
7	0.05	MR-Egger	clumped	11	1434	0.156904
8	0.05	MR-Egger	clumped	12	1454	0.137552
9	0.05	MR-Egger	clumped	14	1480	0.171622
10	0.05	MR-Egger	clumped	16	1491	0.195842
1	0.1	MR-Egger	clumped	5	50	0.18
2	0.1	MR-Egger	clumped	5	254	0.181102
3	0.1	MR-Egger	clumped	6	577	0.233969
4	0.1	MR-Egger	clumped	6	959	0.231491
5	0.1	MR-Egger	clumped	8	1192	0.288591
6	0.1	MR-Egger	clumped	9	1316	0.322188
7	0.1	MR-Egger	clumped	11	1422	0.350914
8	0.1	MR-Egger	clumped	12	1461	0.384668
9	0.1	MR-Egger	clumped	14	1477	0.381855
10	0.1	MR-Egger	clumped	15	1487	0.397445
1	0.2	MR-Egger	clumped	4	45	0.4
2	0.2	MR-Egger	clumped	5	229	0.39738
3	0.2	MR-Egger	clumped	6	671	0.42772
4	0.2	MR-Egger	clumped	7	884	0.487557
5	0.2	MR-Egger	clumped	8	1205	0.543568
6	0.2	MR-Egger	clumped	9	1359	0.587196
7	0.2	MR-Egger	clumped	11	1397	0.598425
8	0.2	MR-Egger	clumped	12	1452	0.659091
9	0.2	MR-Egger	clumped	14	1477	0.694651
10	0.2	MR-Egger	clumped	15	1488	0.744624
1	0.4	MR-Egger	clumped	4.5	52	0.423077
2	0.4	MR-Egger	clumped	5	263	0.520913
3	0.4	MR-Egger	clumped	6	635	0.611024
4	0.4	MR-Egger	clumped	6	987	0.668693
5	0.4	MR-Egger	clumped	8	1168	0.723459
6	0.4	MR-Egger	clumped	9	1356	0.778024
7	0.4	MR-Egger	clumped	11	1390	0.817266
8	0.4	MR-Egger	clumped	12	1451	0.853894
9	0.4	MR-Egger	clumped	14	1479	0.887762
10	0.4	MR-Egger	clumped	15	1486	0.912517
1	0	IVW	clumped	1	177	0.0508475
2	0	IVW	clumped	2	563	0.0923623
3	0	IVW	clumped	4	1060	0.0896226
4	0	IVW	clumped	5	1257	0.0962609
5	0	IVW	clumped	6	1398	0.116595
6	0	IVW	clumped	8	1433	0.107467
7	0	IVW	clumped	10	1469	0.122532
8	0	IVW	clumped	12	1500	0.149333
9	0	IVW	clumped	14	1500	0.144
10	0	IVW	clumped	15	1492	0.160188
1	0.05	IVW	clumped	1	207	0.26087
2	0.05	IVW	clumped	2	587	0.23339
3	0.05	IVW	clumped	3	1070	0.354206
4	0.05	IVW	clumped	5	1231	0.417547
5	0.05	IVW	clumped	7	1389	0.473002
6	0.05	IVW	clumped	8	1457	0.532601
7	0.05	IVW	clumped	10	1491	0.605634
8	0.05	IVW	clumped	12	1491	0.634474
9	0.05	IVW	clumped	14	1500	0.690667
10	0.05	IVW	clumped	15	1500	0.746
1	0.1	IVW	clumped	1	227	0.484581
2	0.1	IVW	clumped	2	618	0.588997
3	0.1	IVW	clumped	3	967	0.725957
4	0.1	IVW	clumped	5	1255	0.760956
5	0.1	IVW	clumped	7	1380	0.823913
6	0.1	IVW	clumped	9	1431	0.883997
7	0.1	IVW	clumped	10	1484	0.915768
8	0.1	IVW	clumped	12	1495	0.940468
9	0.1	IVW	clumped	14	1491	0.967807
10	0.1	IVW	clumped	15	1500	0.96
1	0.2	IVW	clumped	1	183	0.803279
2	0.2	IVW	clumped	2	566	0.904594
3	0.2	IVW	clumped	3	1101	0.926431
4	0.2	IVW	clumped	5	1193	0.966471
5	0.2	IVW	clumped	7	1415	0.973852
6	0.2	IVW	clumped	8	1492	0.983244
7	0.2	IVW	clumped	10	1448	0.994475
8	0.2	IVW	clumped	12	1486	0.995962
9	0.2	IVW	clumped	13	1500	0.998667
10	0.2	IVW	clumped	15	1500	0.998667
1	0.4	IVW	clumped	1	206	1
2	0.4	IVW	clumped	2	619	0.990307
3	0.4	IVW	clumped	3	1024	0.992188
4	0.4	IVW	clumped	5	1266	0.993681
5	0.4	IVW	clumped	7	1363	0.997065
6	0.4	IVW	clumped	9	1461	0.997947
7	0.4	IVW	clumped	10	1468	0.998638
8	0.4	IVW	clumped	12	1483	0.999326
9	0.4	IVW	clumped	14	1500	1
10	0.4	IVW	clumped	15	1495	1
1	0	LDA-MR-Egger	clumped	4	40	0.2
2	0	LDA-MR-Egger	clumped	5	238	0.121849
3	0	LDA-MR-Egger	clumped	6	668	0.124251
4	0	LDA-MR-Egger	clumped	7	940	0.154255
5	0	LDA-MR-Egger	clumped	7	1189	0.152229
6	0	LDA-MR-Egger	clumped	9	1311	0.156369
7	0	LDA-MR-Egger	clumped	10	1402	0.174037
8	0	LDA-MR-Egger	clumped	12	1467	0.200409
9	0	LDA-MR-Egger	clumped	14	1484	0.179245
10	0	LDA-MR-Egger	clumped	15	1485	0.193939
1	0.05	LDA-MR-Egger	clumped	4	44	0.295455
2	0.05	LDA-MR-Egger	clumped	5	228	0.175439
3	0.05	LDA-MR-Egger	clumped	6	644	0.206522
4	0.05	LDA-MR-Egger	clumped	7	942	0.210191
5	0.05	LDA-MR-Egger	clumped	8	1156	0.25
6	0.05	LDA-MR-Egger	clumped	9	1347	0.249443
7	0.05	LDA-MR-Egger	clumped	11	1434	0.295676
8	0.05	LDA-MR-Egger	clumped	12	1454	0.330124
9	0.05	LDA-MR-Egger	clumped	14	1480	0.372297
10	0.05	LDA-MR-Egger	clumped	16	1491	0.37894
1	0.1	LDA-MR-Egger	clumped	5	50	0.4
2	0.1	LDA-MR-Egger	clumped	5	254	0.318898
3	0.1	LDA-MR-Egger	clumped	6	577	0.325823
4	0.1	LDA-MR-Egger	clumped	6	959	0.331595
5	0.1	LDA-MR-Egger	clumped	8	1192	0.394295
6	0.1	LDA-MR-Egger	clumped	9	1316	0.43693
7	0.1	LDA-MR-Egger	clumped	11	1422	0.483826
8	0.1	LDA-MR-Egger	clumped	12	1461	0.540041
9	0.1	LDA-MR-Egger	clumped	14	1477	0.576168
10	0.1	LDA-MR-Egger	clumped	15	1487	0.61735
1	0.2	LDA-MR-Egger	clumped	4	45	0.555556
2	0.2	LDA-MR-Egger	clumped	5	229	0.489083
3	0.2	LDA-MR-Egger	clumped	6	671	0.506706
4	0.2	LDA-MR-Egger	clumped	7	884	0.580317
5	0.2	LDA-MR-Egger	clumped	8	1205	0.606639
6	0.2	LDA-MR-Egger	clumped	9	1359	0.675497
7	0.2	LDA-MR-Egger	clumped	11	1397	0.70723
8	0.2	LDA-MR-Egger	clumped	12	1452	0.757576
9	0.2	LDA-MR-Egger	clumped	14	1477	0.790115
10	0.2	LDA-MR-Egger	clumped	15	1488	0.840726
1	0.4	LDA-MR-Egger	clumped	4.5	52	0.653846
2	0.4	LDA-MR-Egger	clumped	5	263	0.646388
3	0.4	LDA-MR-Egger	clumped	6	635	0.655118
4	0.4	LDA-MR-Egger	clumped	6	987	0.691996
5	0.4	LDA-MR-Egger	clumped	8	1168	0.757705
6	0.4	LDA-MR-Egger	clumped	9	1356	0.779499
7	0.4	LDA-MR-Egger	clumped	11	1390	0.831655
8	0.4	LDA-MR-Egger	clumped	12	1451	0.877326
9	0.4	LDA-MR-Egger	clumped	14	1479	0.892495
10	0.4	LDA-MR-Egger	clumped	15	1486	0.932705
1	0	MR-link, p calibrated	clumped	1	177	0.0621469
2	0	MR-link, p calibrated	clumped	2	563	0.0692718
3	0	MR-link, p calibrated	clumped	4	1060	0.0622642
4	0	MR-link, p calibrated	clumped	5	1257	0.0676213
5	0	MR-link, p calibrated	clumped	6	1398	0.0550787
6	0	MR-link, p calibrated	clumped	8	1433	0.0648988
7	0	MR-link, p calibrated	clumped	10	1469	0.0544588
8	0	MR-link, p calibrated	clumped	12	1500	0.0653333
9	0	MR-link, p calibrated	clumped	14	1500	0.0593333
10	0	MR-link, p calibrated	clumped	15	1492	0.0522788
1	0.05	MR-link, p calibrated	clumped	1	207	0.173913
2	0.05	MR-link, p calibrated	clumped	2	587	0.194208
3	0.05	MR-link, p calibrated	clumped	3	1070	0.242056
4	0.05	MR-link, p calibrated	clumped	5	1231	0.259139
5	0.05	MR-link, p calibrated	clumped	7	1389	0.310295
6	0.05	MR-link, p calibrated	clumped	8	1457	0.400824
7	0.05	MR-link, p calibrated	clumped	10	1491	0.364856
8	0.05	MR-link, p calibrated	clumped	12	1491	0.438632
9	0.05	MR-link, p calibrated	clumped	14	1500	0.53
10	0.05	MR-link, p calibrated	clumped	15	1500	0.534667
1	0.1	MR-link, p calibrated	clumped	1	227	0.396476
2	0.1	MR-link, p calibrated	clumped	2	618	0.532362
3	0.1	MR-link, p calibrated	clumped	3	967	0.622544
4	0.1	MR-link, p calibrated	clumped	5	1255	0.698008
5	0.1	MR-link, p calibrated	clumped	7	1380	0.787681
6	0.1	MR-link, p calibrated	clumped	9	1431	0.852551
7	0.1	MR-link, p calibrated	clumped	10	1484	0.880728
8	0.1	MR-link, p calibrated	clumped	12	1495	0.925753
9	0.1	MR-link, p calibrated	clumped	14	1491	0.937626
10	0.1	MR-link, p calibrated	clumped	15	1500	0.936
1	0.2	MR-link, p calibrated	clumped	1	183	0.786885
2	0.2	MR-link, p calibrated	clumped	2	566	0.89576
3	0.2	MR-link, p calibrated	clumped	3	1101	0.930064
4	0.2	MR-link, p calibrated	clumped	5	1193	0.961442
5	0.2	MR-link, p calibrated	clumped	7	1415	0.978799
6	0.2	MR-link, p calibrated	clumped	8	1492	0.991957
7	0.2	MR-link, p calibrated	clumped	10	1448	0.993785
8	0.2	MR-link, p calibrated	clumped	12	1486	0.998654
9	0.2	MR-link, p calibrated	clumped	13	1500	0.998667
10	0.2	MR-link, p calibrated	clumped	15	1500	0.998667
1	0.4	MR-link, p calibrated	clumped	1	206	0.975728
2	0.4	MR-link, p calibrated	clumped	2	619	0.983845
3	0.4	MR-link, p calibrated	clumped	3	1024	0.989258
4	0.4	MR-link, p calibrated	clumped	5	1266	0.995261
5	0.4	MR-link, p calibrated	clumped	7	1363	0.996332
6	0.4	MR-link, p calibrated	clumped	9	1461	0.998631
7	0.4	MR-link, p calibrated	clumped	10	1468	0.998638
8	0.4	MR-link, p calibrated	clumped	12	1483	1
9	0.4	MR-link, p calibrated	clumped	14	1500	1
10	0.4	MR-link, p calibrated	clumped	15	1495	1
1	0	MR-link, OLS	clumped	1	177	0.0338983
2	0	MR-link, OLS	clumped	2	563	0.0390764
3	0	MR-link, OLS	clumped	4	1060	0.0509434
4	0	MR-link, OLS	clumped	5	1257	0.0469372
5	0	MR-link, OLS	clumped	6	1398	0.0608011
6	0	MR-link, OLS	clumped	8	1433	0.0593161
7	0	MR-link, OLS	clumped	10	1469	0.0490129
8	0	MR-link, OLS	clumped	12	1500	0.046
9	0	MR-link, OLS	clumped	14	1500	0.0453333
10	0	MR-link, OLS	clumped	15	1492	0.0529491
1	0.05	MR-link, OLS	clumped	1	207	0.0772947
2	0.05	MR-link, OLS	clumped	2	587	0.0647359
3	0.05	MR-link, OLS	clumped	3	1070	0.0672897
4	0.05	MR-link, OLS	clumped	5	1231	0.0471162
5	0.05	MR-link, OLS	clumped	7	1389	0.0446364
6	0.05	MR-link, OLS	clumped	8	1457	0.0549073
7	0.05	MR-link, OLS	clumped	10	1491	0.0590208
8	0.05	MR-link, OLS	clumped	12	1491	0.0429242
9	0.05	MR-link, OLS	clumped	14	1500	0.0593333
10	0.05	MR-link, OLS	clumped	15	1500	0.0486667
1	0.1	MR-link, OLS	clumped	1	227	0.0484581
2	0.1	MR-link, OLS	clumped	2	618	0.0469256
3	0.1	MR-link, OLS	clumped	3	967	0.0620476
4	0.1	MR-link, OLS	clumped	5	1255	0.0549801
5	0.1	MR-link, OLS	clumped	7	1380	0.0521739
6	0.1	MR-link, OLS	clumped	9	1431	0.0656883
7	0.1	MR-link, OLS	clumped	10	1484	0.0539084
8	0.1	MR-link, OLS	clumped	12	1495	0.0575251
9	0.1	MR-link, OLS	clumped	14	1491	0.0583501
10	0.1	MR-link, OLS	clumped	15	1500	0.0606667
1	0.2	MR-link, OLS	clumped	1	183	0.0710383
2	0.2	MR-link, OLS	clumped	2	566	0.0671378
3	0.2	MR-link, OLS	clumped	3	1101	0.0908265
4	0.2	MR-link, OLS	clumped	5	1193	0.0762783
5	0.2	MR-link, OLS	clumped	7	1415	0.0855124
6	0.2	MR-link, OLS	clumped	8	1492	0.075067
7	0.2	MR-link, OLS	clumped	10	1448	0.0628453
8	0.2	MR-link, OLS	clumped	12	1486	0.0861373
9	0.2	MR-link, OLS	clumped	13	1500	0.0806667
10	0.2	MR-link, OLS	clumped	15	1500	0.0793333
1	0.4	MR-link, OLS	clumped	1	206	0.092233
2	0.4	MR-link, OLS	clumped	2	619	0.134087
3	0.4	MR-link, OLS	clumped	3	1024	0.125
4	0.4	MR-link, OLS	clumped	5	1266	0.135071
5	0.4	MR-link, OLS	clumped	7	1363	0.134996
6	0.4	MR-link, OLS	clumped	9	1461	0.136893
7	0.4	MR-link, OLS	clumped	10	1468	0.141008
8	0.4	MR-link, OLS	clumped	12	1483	0.153742
9	0.4	MR-link, OLS	clumped	14	1500	0.128
10	0.4	MR-link, OLS	clumped	15	1495	0.137124
1	0	MR-link, ridge	clumped	1	177	0
2	0	MR-link, ridge	clumped	2	563	0
3	0	MR-link, ridge	clumped	4	1060	0
4	0	MR-link, ridge	clumped	5	1257	0
5	0	MR-link, ridge	clumped	6	1398	0
6	0	MR-link, ridge	clumped	8	1433	0
7	0	MR-link, ridge	clumped	10	1469	0
8	0	MR-link, ridge	clumped	12	1500	0
9	0	MR-link, ridge	clumped	14	1500	0
10	0	MR-link, ridge	clumped	15	1492	0
1	0.05	MR-link, ridge	clumped	1	207	0
2	0.05	MR-link, ridge	clumped	2	587	0
3	0.05	MR-link, ridge	clumped	3	1070	0
4	0.05	MR-link, ridge	clumped	5	1231	0
5	0.05	MR-link, ridge	clumped	7	1389	0
6	0.05	MR-link, ridge	clumped	8	1457	0
7	0.05	MR-link, ridge	clumped	10	1491	0
8	0.05	MR-link, ridge	clumped	12	1491	0
9	0.05	MR-link, ridge	clumped	14	1500	0
10	0.05	MR-link, ridge	clumped	15	1500	0
1	0.1	MR-link, ridge	clumped	1	227	0
2	0.1	MR-link, ridge	clumped	2	618	0.00161812
3	0.1	MR-link, ridge	clumped	3	967	0.00103413
4	0.1	MR-link, ridge	clumped	5	1255	0.000796813
5	0.1	MR-link, ridge	clumped	7	1380	0
6	0.1	MR-link, ridge	clumped	9	1431	0
7	0.1	MR-link, ridge	clumped	10	1484	0
8	0.1	MR-link, ridge	clumped	12	1495	0
9	0.1	MR-link, ridge	clumped	14	1491	0
10	0.1	MR-link, ridge	clumped	15	1500	0
1	0.2	MR-link, ridge	clumped	1	183	0.00546448
2	0.2	MR-link, ridge	clumped	2	566	0.024735
3	0.2	MR-link, ridge	clumped	3	1101	0.0181653
4	0.2	MR-link, ridge	clumped	5	1193	0.015088
5	0.2	MR-link, ridge	clumped	7	1415	0.0155477
6	0.2	MR-link, ridge	clumped	8	1492	0.016756
7	0.2	MR-link, ridge	clumped	10	1448	0.0117403
8	0.2	MR-link, ridge	clumped	12	1486	0.00740242
9	0.2	MR-link, ridge	clumped	13	1500	0.00666667
10	0.2	MR-link, ridge	clumped	15	1500	0.004
1	0.4	MR-link, ridge	clumped	1	206	0.126214
2	0.4	MR-link, ridge	clumped	2	619	0.193861
3	0.4	MR-link, ridge	clumped	3	1024	0.176758
4	0.4	MR-link, ridge	clumped	5	1266	0.186414
5	0.4	MR-link, ridge	clumped	7	1363	0.195891
6	0.4	MR-link, ridge	clumped	9	1461	0.208761
7	0.4	MR-link, ridge	clumped	10	1468	0.207766
8	0.4	MR-link, ridge	clumped	12	1483	0.198921
9	0.4	MR-link, ridge	clumped	14	1500	0.195333
10	0.4	MR-link, ridge	clumped	15	1495	0.199331
1	0	MR-PRESSO	clumped	4	40
2	0	MR-PRESSO	clumped	5	238	0
3	0	MR-PRESSO	clumped	6	668	0.0714286
4	0	MR-PRESSO	clumped	7	940	0.0555556
5	0	MR-PRESSO	clumped	7	1189	0.142857
6	0	MR-PRESSO	clumped	9	1311	0.0625
7	0	MR-PRESSO	clumped	10	1402	0.277778
8	0	MR-PRESSO	clumped	12	1467	0.208333
9	0	MR-PRESSO	clumped	14	1484	0.210526
10	0	MR-PRESSO	clumped	15	1485	0.0833333
1	0.05	MR-PRESSO	clumped	4	44	0
2	0.05	MR-PRESSO	clumped	5	228
3	0.05	MR-PRESSO	clumped	6	644	0
4	0.05	MR-PRESSO	clumped	7	942	0.3
5	0.05	MR-PRESSO	clumped	8	1156	0.4
6	0.05	MR-PRESSO	clumped	9	1347	0.3
7	0.05	MR-PRESSO	clumped	11	1434	0.555556
8	0.05	MR-PRESSO	clumped	12	1454	0.454545
9	0.05	MR-PRESSO	clumped	14	1480	0.483871
10	0.05	MR-PRESSO	clumped	16	1491	0.48
1	0.1	MR-PRESSO	clumped	5	50
2	0.1	MR-PRESSO	clumped	5	254	0.25
3	0.1	MR-PRESSO	clumped	6	577	0.333333
4	0.1	MR-PRESSO	clumped	6	959	0.4
5	0.1	MR-PRESSO	clumped	8	1192	0.6
6	0.1	MR-PRESSO	clumped	9	1316	0.736842
7	0.1	MR-PRESSO	clumped	11	1422	0.75
8	0.1	MR-PRESSO	clumped	12	1461	0.766667
9	0.1	MR-PRESSO	clumped	14	1477	0.756757
10	0.1	MR-PRESSO	clumped	15	1487	0.814815
1	0.2	MR-PRESSO	clumped	4	45	1
2	0.2	MR-PRESSO	clumped	5	229	0.5
3	0.2	MR-PRESSO	clumped	6	671	0.4
4	0.2	MR-PRESSO	clumped	7	884	0.823529
5	0.2	MR-PRESSO	clumped	8	1205	0.909091
6	0.2	MR-PRESSO	clumped	9	1359	0.69697
7	0.2	MR-PRESSO	clumped	11	1397	0.944444
8	0.2	MR-PRESSO	clumped	12	1452	0.947368
9	0.2	MR-PRESSO	clumped	14	1477	1
10	0.2	MR-PRESSO	clumped	15	1488	1
1	0.4	MR-PRESSO	clumped	4.5	52	0.666667
2	0.4	MR-PRESSO	clumped	5	263	0.769231
3	0.4	MR-PRESSO	clumped	6	635	0.923077
4	0.4	MR-PRESSO	clumped	6	987	0.875
5	0.4	MR-PRESSO	clumped	8	1168	0.884615
6	0.4	MR-PRESSO	clumped	9	1356	0.895833
7	0.4	MR-PRESSO	clumped	11	1390	0.979592
8	0.4	MR-PRESSO	clumped	12	1451	0.96
9	0.4	MR-PRESSO	clumped	14	1479	0.960784
10	0.4	MR-PRESSO	clumped	15	1486	0.981818
3	0	MR-Egger	COJO	3	196	0.0612245
4	0	MR-Egger	COJO	3	467	0.0513919
5	0	MR-Egger	COJO	3	792	0.0580808
6	0	MR-Egger	COJO	4	1030	0.0495146
7	0	MR-Egger	COJO	4	1188	0.0538721
8	0	MR-Egger	COJO	4	1350	0.0511111
9	0	MR-Egger	COJO	5	1400	0.0585714
10	0	MR-Egger	COJO	5	1431	0.0510133
2	0.05	MR-Egger	COJO	3	2	0
3	0.05	MR-Egger	COJO	3	177	0.0677966
4	0.05	MR-Egger	COJO	3	462	0.0844156
5	0.05	MR-Egger	COJO	3	794	0.0768262
6	0.05	MR-Egger	COJO	4	1049	0.0886559
7	0.05	MR-Egger	COJO	4	1243	0.0941271
8	0.05	MR-Egger	COJO	4	1312	0.105945
9	0.05	MR-Egger	COJO	5	1400	0.135714
10	0.05	MR-Egger	COJO	5	1448	0.140193
3	0.1	MR-Egger	COJO	3	160	0.09375
4	0.1	MR-Egger	COJO	3	483	0.0910973
5	0.1	MR-Egger	COJO	3	809	0.13597
6	0.1	MR-Egger	COJO	4	1038	0.155106
7	0.1	MR-Egger	COJO	4	1206	0.208955
8	0.1	MR-Egger	COJO	4	1332	0.216967
9	0.1	MR-Egger	COJO	5	1406	0.252489
10	0.1	MR-Egger	COJO	5	1429	0.306508
2	0.2	MR-Egger	COJO	3	1	0
3	0.2	MR-Egger	COJO	3	203	0.197044
4	0.2	MR-Egger	COJO	3	478	0.200837
5	0.2	MR-Egger	COJO	3	785	0.270064
6	0.2	MR-Egger	COJO	4	1060	0.325472
7	0.2	MR-Egger	COJO	4	1188	0.35101
8	0.2	MR-Egger	COJO	4	1334	0.429535
9	0.2	MR-Egger	COJO	5	1405	0.491103
10	0.2	MR-Egger	COJO	5	1440	0.529861
2	0.4	MR-Egger	COJO	3	1	0
3	0.4	MR-Egger	COJO	3	176	0.261364
4	0.4	MR-Egger	COJO	3	510	0.337255
5	0.4	MR-Egger	COJO	3	787	0.448539
6	0.4	MR-Egger	COJO	4	1077	0.493965
7	0.4	MR-Egger	COJO	4	1204	0.568106
8	0.4	MR-Egger	COJO	4	1321	0.63891
9	0.4	MR-Egger	COJO	5	1406	0.698435
10	0.4	MR-Egger	COJO	5	1441	0.703678
1	0	IVW	COJO	1	176	0.0397727
2	0	IVW	COJO	1	561	0.0481283
3	0	IVW	COJO	2	1059	0.0396601
4	0	IVW	COJO	2	1257	0.0469372
5	0	IVW	COJO	3	1398	0.0629471
6	0	IVW	COJO	3	1433	0.0446615
7	0	IVW	COJO	4	1469	0.0578625
8	0	IVW	COJO	4	1500	0.0626667
9	0	IVW	COJO	4	1500	0.054
10	0	IVW	COJO	5	1492	0.0643432
1	0.05	IVW	COJO	1	207	0.21256
2	0.05	IVW	COJO	1	586	0.191126
3	0.05	IVW	COJO	2	1068	0.315543
4	0.05	IVW	COJO	2	1230	0.347967
5	0.05	IVW	COJO	3	1389	0.410367
6	0.05	IVW	COJO	3	1457	0.446809
7	0.05	IVW	COJO	4	1491	0.526492
8	0.05	IVW	COJO	4	1491	0.55332
9	0.05	IVW	COJO	4	1500	0.615333
10	0.05	IVW	COJO	5	1500	0.658
1	0.1	IVW	COJO	1	225	0.471111
2	0.1	IVW	COJO	1	616	0.564935
3	0.1	IVW	COJO	2	965	0.697409
4	0.1	IVW	COJO	2	1254	0.735247
5	0.1	IVW	COJO	3	1379	0.804931
6	0.1	IVW	COJO	3	1431	0.873515
7	0.1	IVW	COJO	4	1484	0.90566
8	0.1	IVW	COJO	4	1495	0.937124
9	0.1	IVW	COJO	4	1491	0.949027
10	0.1	IVW	COJO	5	1500	0.946667
1	0.2	IVW	COJO	1	183	0.797814
2	0.2	IVW	COJO	1	565	0.899115
3	0.2	IVW	COJO	2	1100	0.921818
4	0.2	IVW	COJO	2	1191	0.960537
5	0.2	IVW	COJO	3	1415	0.972438
6	0.2	IVW	COJO	3	1492	0.980563
7	0.2	IVW	COJO	4	1447	0.993089
8	0.2	IVW	COJO	4	1486	0.994616
9	0.2	IVW	COJO	4	1500	0.998667
10	0.2	IVW	COJO	5	1500	0.998
1	0.4	IVW	COJO	1	205	1
2	0.4	IVW	COJO	1	616	0.991883
3	0.4	IVW	COJO	2	1023	0.991202
4	0.4	IVW	COJO	2	1266	0.993681
5	0.4	IVW	COJO	3	1363	0.997065
6	0.4	IVW	COJO	3	1461	0.997262
7	0.4	IVW	COJO	4	1468	0.997956
8	0.4	IVW	COJO	4	1483	0.999326
9	0.4	IVW	COJO	4	1500	1
10	0.4	IVW	COJO	5	1495	1
3	0	LDA-MR-Egger	COJO	3	196	0.0663265
4	0	LDA-MR-Egger	COJO	3	467	0.0685225
5	0	LDA-MR-Egger	COJO	3	792	0.0972222
6	0	LDA-MR-Egger	COJO	4	1030	0.0902913
7	0	LDA-MR-Egger	COJO	4	1188	0.0934343
8	0	LDA-MR-Egger	COJO	4	1350	0.0940741
9	0	LDA-MR-Egger	COJO	5	1400	0.112143
10	0	LDA-MR-Egger	COJO	5	1431	0.113906
2	0.05	LDA-MR-Egger	COJO	3	2	0
3	0.05	LDA-MR-Egger	COJO	3	177	0.0847458
4	0.05	LDA-MR-Egger	COJO	3	462	0.0887446
5	0.05	LDA-MR-Egger	COJO	3	794	0.102015
6	0.05	LDA-MR-Egger	COJO	4	1049	0.115348
7	0.05	LDA-MR-Egger	COJO	4	1243	0.138375
8	0.05	LDA-MR-Egger	COJO	4	1312	0.16311
9	0.05	LDA-MR-Egger	COJO	5	1400	0.182143
10	0.05	LDA-MR-Egger	COJO	5	1448	0.203729
3	0.1	LDA-MR-Egger	COJO	3	160	0.1
4	0.1	LDA-MR-Egger	COJO	3	483	0.10352
5	0.1	LDA-MR-Egger	COJO	3	809	0.144623
6	0.1	LDA-MR-Egger	COJO	4	1038	0.174374
7	0.1	LDA-MR-Egger	COJO	4	1206	0.22471
8	0.1	LDA-MR-Egger	COJO	4	1332	0.253003
9	0.1	LDA-MR-Egger	COJO	5	1406	0.290185
10	0.1	LDA-MR-Egger	COJO	5	1429	0.358992
2	0.2	LDA-MR-Egger	COJO	3	1	0
3	0.2	LDA-MR-Egger	COJO	3	203	0.162562
4	0.2	LDA-MR-Egger	COJO	3	478	0.179916
5	0.2	LDA-MR-Egger	COJO	3	785	0.261146
6	0.2	LDA-MR-Egger	COJO	4	1060	0.3
7	0.2	LDA-MR-Egger	COJO	4	1188	0.321549
8	0.2	LDA-MR-Egger	COJO	4	1334	0.413793
9	0.2	LDA-MR-Egger	COJO	5	1405	0.488256
10	0.2	LDA-MR-Egger	COJO	5	1440	0.536111
2	0.4	LDA-MR-Egger	COJO	3	1	0
3	0.4	LDA-MR-Egger	COJO	3	176	0.1875
4	0.4	LDA-MR-Egger	COJO	3	510	0.278431
5	0.4	LDA-MR-Egger	COJO	3	787	0.363405
6	0.4	LDA-MR-Egger	COJO	4	1077	0.428041
7	0.4	LDA-MR-Egger	COJO	4	1204	0.523256
8	0.4	LDA-MR-Egger	COJO	4	1321	0.585163
9	0.4	LDA-MR-Egger	COJO	5	1406	0.646515
10	0.4	LDA-MR-Egger	COJO	5	1441	0.702984
1	0	MR-link, p calibrated	COJO	1	176	0.0625
2	0	MR-link, p calibrated	COJO	1	561	0.0713012
3	0	MR-link, p calibrated	COJO	2	1059	0.0764873
4	0	MR-link, p calibrated	COJO	2	1257	0.061257
5	0	MR-link, p calibrated	COJO	3	1398	0.0722461
6	0	MR-link, p calibrated	COJO	3	1433	0.072575
7	0	MR-link, p calibrated	COJO	4	1469	0.0707965
8	0	MR-link, p calibrated	COJO	4	1500	0.0733333
9	0	MR-link, p calibrated	COJO	4	1500	0.0646667
10	0	MR-link, p calibrated	COJO	5	1492	0.0723861
1	0.05	MR-link, p calibrated	COJO	1	207	0.236715
2	0.05	MR-link, p calibrated	COJO	1	586	0.203072
3	0.05	MR-link, p calibrated	COJO	2	1068	0.330524
4	0.05	MR-link, p calibrated	COJO	2	1230	0.356911
5	0.05	MR-link, p calibrated	COJO	3	1389	0.384449
6	0.05	MR-link, p calibrated	COJO	3	1457	0.464653
7	0.05	MR-link, p calibrated	COJO	4	1491	0.493628
8	0.05	MR-link, p calibrated	COJO	4	1491	0.48558
9	0.05	MR-link, p calibrated	COJO	4	1500	0.603333
10	0.05	MR-link, p calibrated	COJO	5	1500	0.608667
1	0.1	MR-link, p calibrated	COJO	1	225	0.448889
2	0.1	MR-link, p calibrated	COJO	1	616	0.530844
3	0.1	MR-link, p calibrated	COJO	2	965	0.656995
4	0.1	MR-link, p calibrated	COJO	2	1254	0.716906
5	0.1	MR-link, p calibrated	COJO	3	1379	0.783176
6	0.1	MR-link, p calibrated	COJO	3	1431	0.866527
7	0.1	MR-link, p calibrated	COJO	4	1484	0.886119
8	0.1	MR-link, p calibrated	COJO	4	1495	0.916388
9	0.1	MR-link, p calibrated	COJO	4	1491	0.934272
10	0.1	MR-link, p calibrated	COJO	5	1500	0.942667
1	0.2	MR-link, p calibrated	COJO	1	183	0.754098
2	0.2	MR-link, p calibrated	COJO	1	565	0.838938
3	0.2	MR-link, p calibrated	COJO	2	1100	0.894545
4	0.2	MR-link, p calibrated	COJO	2	1191	0.93199
5	0.2	MR-link, p calibrated	COJO	3	1415	0.963251
6	0.2	MR-link, p calibrated	COJO	3	1492	0.979893
7	0.2	MR-link, p calibrated	COJO	4	1447	0.988252
8	0.2	MR-link, p calibrated	COJO	4	1486	0.993943
9	0.2	MR-link, p calibrated	COJO	4	1500	0.995333
10	0.2	MR-link, p calibrated	COJO	5	1500	0.997333
1	0.4	MR-link, p calibrated	COJO	1	205	0.965854
2	0.4	MR-link, p calibrated	COJO	1	616	0.962662
3	0.4	MR-link, p calibrated	COJO	2	1023	0.98045
4	0.4	MR-link, p calibrated	COJO	2	1266	0.988942
5	0.4	MR-link, p calibrated	COJO	3	1363	0.994864
6	0.4	MR-link, p calibrated	COJO	3	1461	0.996578
7	0.4	MR-link, p calibrated	COJO	4	1468	0.996594
8	0.4	MR-link, p calibrated	COJO	4	1483	0.998651
9	0.4	MR-link, p calibrated	COJO	4	1500	0.999333
10	0.4	MR-link, p calibrated	COJO	5	1495	0.999331
1	0	MR-link, OLS	COJO	1	176	0.0397727
2	0	MR-link, OLS	COJO	1	561	0.0338681
3	0	MR-link, OLS	COJO	2	1059	0.0547686
4	0	MR-link, OLS	COJO	2	1257	0.0477327
5	0	MR-link, OLS	COJO	3	1398	0.0615165
6	0	MR-link, OLS	COJO	3	1433	0.0509421
7	0	MR-link, OLS	COJO	4	1469	0.0496937
8	0	MR-link, OLS	COJO	4	1500	0.056
9	0	MR-link, OLS	COJO	4	1500	0.0486667
10	0	MR-link, OLS	COJO	5	1492	0.0455764
1	0.05	MR-link, OLS	COJO	1	207	0.0724638
2	0.05	MR-link, OLS	COJO	1	586	0.0580205
3	0.05	MR-link, OLS	COJO	2	1068	0.0636704
4	0.05	MR-link, OLS	COJO	2	1230	0.0577236
5	0.05	MR-link, OLS	COJO	3	1389	0.0525558
6	0.05	MR-link, OLS	COJO	3	1457	0.0576527
7	0.05	MR-link, OLS	COJO	4	1491	0.0657277
8	0.05	MR-link, OLS	COJO	4	1491	0.0556673
9	0.05	MR-link, OLS	COJO	4	1500	0.056
10	0.05	MR-link, OLS	COJO	5	1500	0.06
1	0.1	MR-link, OLS	COJO	1	225	0.0577778
2	0.1	MR-link, OLS	COJO	1	616	0.0405844
3	0.1	MR-link, OLS	COJO	2	965	0.0621762
4	0.1	MR-link, OLS	COJO	2	1254	0.0598086
5	0.1	MR-link, OLS	COJO	3	1379	0.0645395
6	0.1	MR-link, OLS	COJO	3	1431	0.067086
7	0.1	MR-link, OLS	COJO	4	1484	0.0653639
8	0.1	MR-link, OLS	COJO	4	1495	0.0668896
9	0.1	MR-link, OLS	COJO	4	1491	0.0657277
10	0.1	MR-link, OLS	COJO	5	1500	0.0686667
1	0.2	MR-link, OLS	COJO	1	183	0.0601093
2	0.2	MR-link, OLS	COJO	1	565	0.079646
3	0.2	MR-link, OLS	COJO	2	1100	0.107273
4	0.2	MR-link, OLS	COJO	2	1191	0.0848027
5	0.2	MR-link, OLS	COJO	3	1415	0.112367
6	0.2	MR-link, OLS	COJO	3	1492	0.107909
7	0.2	MR-link, OLS	COJO	4	1447	0.102281
8	0.2	MR-link, OLS	COJO	4	1486	0.122476
9	0.2	MR-link, OLS	COJO	4	1500	0.116667
10	0.2	MR-link, OLS	COJO	5	1500	0.127333
1	0.4	MR-link, OLS	COJO	1	205	0.131707
2	0.4	MR-link, OLS	COJO	1	616	0.159091
3	0.4	MR-link, OLS	COJO	2	1023	0.148583
4	0.4	MR-link, OLS	COJO	2	1266	0.176935
5	0.4	MR-link, OLS	COJO	3	1363	0.202494
6	0.4	MR-link, OLS	COJO	3	1461	0.193703
7	0.4	MR-link, OLS	COJO	4	1468	0.22139
8	0.4	MR-link, OLS	COJO	4	1483	0.218476
9	0.4	MR-link, OLS	COJO	4	1500	0.22
10	0.4	MR-link, OLS	COJO	5	1495	0.229431
1	0	MR-link, ridge	COJO	1	176	0
2	0	MR-link, ridge	COJO	1	561	0
3	0	MR-link, ridge	COJO	2	1059	0
4	0	MR-link, ridge	COJO	2	1257	0
5	0	MR-link, ridge	COJO	3	1398	0
6	0	MR-link, ridge	COJO	3	1433	0
7	0	MR-link, ridge	COJO	4	1469	0
8	0	MR-link, ridge	COJO	4	1500	0
9	0	MR-link, ridge	COJO	4	1500	0
10	0	MR-link, ridge	COJO	5	1492	0
1	0.05	MR-link, ridge	COJO	1	207	0
2	0.05	MR-link, ridge	COJO	1	586	0.00170648
3	0.05	MR-link, ridge	COJO	2	1068	0
4	0.05	MR-link, ridge	COJO	2	1230	0.000813008
5	0.05	MR-link, ridge	COJO	3	1389	0.000719942
6	0.05	MR-link, ridge	COJO	3	1457	0
7	0.05	MR-link, ridge	COJO	4	1491	0.00201207
8	0.05	MR-link, ridge	COJO	4	1491	0.000670691
9	0.05	MR-link, ridge	COJO	4	1500	0.00133333
10	0.05	MR-link, ridge	COJO	5	1500	0
1	0.1	MR-link, ridge	COJO	1	225	0.00888889
2	0.1	MR-link, ridge	COJO	1	616	0.012987
3	0.1	MR-link, ridge	COJO	2	965	0.0145078
4	0.1	MR-link, ridge	COJO	2	1254	0.023126
5	0.1	MR-link, ridge	COJO	3	1379	0.0297317
6	0.1	MR-link, ridge	COJO	3	1431	0.0342418
7	0.1	MR-link, ridge	COJO	4	1484	0.0424528
8	0.1	MR-link, ridge	COJO	4	1495	0.0575251
9	0.1	MR-link, ridge	COJO	4	1491	0.0684105
10	0.1	MR-link, ridge	COJO	5	1500	0.0706667
1	0.2	MR-link, ridge	COJO	1	183	0.0928962
2	0.2	MR-link, ridge	COJO	1	565	0.164602
3	0.2	MR-link, ridge	COJO	2	1100	0.219091
4	0.2	MR-link, ridge	COJO	2	1191	0.293871
5	0.2	MR-link, ridge	COJO	3	1415	0.35053
6	0.2	MR-link, ridge	COJO	3	1492	0.430965
7	0.2	MR-link, ridge	COJO	4	1447	0.494126
8	0.2	MR-link, ridge	COJO	4	1486	0.547779
9	0.2	MR-link, ridge	COJO	4	1500	0.602
10	0.2	MR-link, ridge	COJO	5	1500	0.656
1	0.4	MR-link, ridge	COJO	1	205	0.341463
2	0.4	MR-link, ridge	COJO	1	616	0.521104
3	0.4	MR-link, ridge	COJO	2	1023	0.607038
4	0.4	MR-link, ridge	COJO	2	1266	0.699052
5	0.4	MR-link, ridge	COJO	3	1363	0.775495
6	0.4	MR-link, ridge	COJO	3	1461	0.828884
7	0.4	MR-link, ridge	COJO	4	1468	0.859673
8	0.4	MR-link, ridge	COJO	4	1483	0.897505
9	0.4	MR-link, ridge	COJO	4	1500	0.925333
10	0.4	MR-link, ridge	COJO	5	1495	0.946488
3	0	MR-PRESSO	COJO	3	196	0
4	0	MR-PRESSO	COJO	3	467	0
5	0	MR-PRESSO	COJO	3	792	0
6	0	MR-PRESSO	COJO	4	1030	0.166667
7	0	MR-PRESSO	COJO	4	1188	0.130435
8	0	MR-PRESSO	COJO	4	1350	0.121212
9	0	MR-PRESSO	COJO	5	1400	0.0769231
10	0	MR-PRESSO	COJO	5	1431	0
2	0.05	MR-PRESSO	COJO	3	2
3	0.05	MR-PRESSO	COJO	3	177
4	0.05	MR-PRESSO	COJO	3	462	0
5	0.05	MR-PRESSO	COJO	3	794	0.117647
6	0.05	MR-PRESSO	COJO	4	1049	0.25
7	0.05	MR-PRESSO	COJO	4	1243	0.222222
8	0.05	MR-PRESSO	COJO	4	1312	0.2
9	0.05	MR-PRESSO	COJO	5	1400	0.166667
10	0.05	MR-PRESSO	COJO	5	1448	0.354839
3	0.1	MR-PRESSO	COJO	3	160	0.285714
4	0.1	MR-PRESSO	COJO	3	483	0.230769
5	0.1	MR-PRESSO	COJO	3	809	0.45
6	0.1	MR-PRESSO	COJO	4	1038	0.25
7	0.1	MR-PRESSO	COJO	4	1206	0.375
8	0.1	MR-PRESSO	COJO	4	1332	0.368421
9	0.1	MR-PRESSO	COJO	5	1406	0.571429
10	0.1	MR-PRESSO	COJO	5	1429	0.533333
2	0.2	MR-PRESSO	COJO	3	1
3	0.2	MR-PRESSO	COJO	3	203	0.5
4	0.2	MR-PRESSO	COJO	3	478	0.5
5	0.2	MR-PRESSO	COJO	3	785	0.444444
6	0.2	MR-PRESSO	COJO	4	1060	0.666667
7	0.2	MR-PRESSO	COJO	4	1188	0.5
8	0.2	MR-PRESSO	COJO	4	1334	0.714286
9	0.2	MR-PRESSO	COJO	5	1405	0.714286
10	0.2	MR-PRESSO	COJO	5	1440	0.777778
2	0.4	MR-PRESSO	COJO	3	1
3	0.4	MR-PRESSO	COJO	3	176	0.8
4	0.4	MR-PRESSO	COJO	3	510	0.625
5	0.4	MR-PRESSO	COJO	3	786	0.636364
6	0.4	MR-PRESSO	COJO	4	1077	0.75
7	0.4	MR-PRESSO	COJO	4	1204	0.71875
8	0.4	MR-PRESSO	COJO	4	1321	0.857143
9	0.4	MR-PRESSO	COJO	5	1406	0.837838
10	0.4	MR-PRESSO	COJO	5	1441	0.883721
