# Supplementary material for: Mendelian randomization while jointly modeling cis genetics identifies causal relationships between gene expression and lipids
Source: Nat Commun. 2020 Oct 1;11:4930. doi: 10.1038/s41467-020-18716-x (PMC7530717; doi:10.1038/s41467-020-18716-x)
Supplement: Supplementary file 7 — Supplementary Data 3 [file 41467_2020_18716_MOESM7_ESM.xlsx]

## Sheet: Supplemental_table_002
Supplementary Data 3. False positive rate and power of different MR methods when pleiotropy through linkage disequilibrium is simulated
n_causal	exposure_1_causal	estimation_method	median_snps_identified	number_of_simulations	detection_power
3	0	MR-Egger	3	184	0.0869565
4	0	MR-Egger	3	458	0.0720524
5	0	MR-Egger	3	853	0.087925
6	0	MR-Egger	4	1035	0.104348
7	0	MR-Egger	4	1035	0.0899514
8	0	MR-Egger	4	1358	0.106038
9	0	MR-Egger	5	1388	0.139049
10	0	MR-Egger	5	1429	0.144857
2	0.05	MR-Egger	3	2	0
3	0.05	MR-Egger	3	168	0.0714286
4	0.05	MR-Egger	3	495	0.0828283
5	0.05	MR-Egger	3	812	0.0812808
6	0.05	MR-Egger	4	1063	0.0827846
7	0.05	MR-Egger	4	1209	0.107527
8	0.05	MR-Egger	4	1347	0.106904
9	0.05	MR-Egger	4	1391	0.105679
10	0.05	MR-Egger	5	1431	0.132774
2	0.1	MR-Egger	3	1	0
3	0.1	MR-Egger	3	201	0.0895522
4	0.1	MR-Egger	3	475	0.0736842
5	0.1	MR-Egger	3	773	0.084088
6	0.1	MR-Egger	4	1047	0.0830946
7	0.1	MR-Egger	4	1218	0.1133
8	0.1	MR-Egger	4	1332	0.103604
9	0.1	MR-Egger	5	1401	0.116345
10	0.1	MR-Egger	5	1437	0.139875
2	0.2	MR-Egger	3	1	0
3	0.2	MR-Egger	3	182	0.0824176
4	0.2	MR-Egger	3	475	0.103158
5	0.2	MR-Egger	3	824	0.109223
6	0.2	MR-Egger	4	1050	0.113333
7	0.2	MR-Egger	4	1221	0.127764
8	0.2	MR-Egger	4	1343	0.135517
9	0.2	MR-Egger	4	1408	0.164062
10	0.2	MR-Egger	5	1431	0.174004
2	0.4	MR-Egger	3	1	0
3	0.4	MR-Egger	3	184	0.130435
4	0.4	MR-Egger	3	493	0.15213
5	0.4	MR-Egger	3	843	0.158956
6	0.4	MR-Egger	4	1022	0.189824
7	0.4	MR-Egger	4	1222	0.220949
8	0.4	MR-Egger	4	1322	0.240545
9	0.4	MR-Egger	5	1405	0.252669
10	0.4	MR-Egger	5	1434	0.281729
1	0	IVW	1	216	0.675926
2	0	IVW	1	578	0.66609
3	0	IVW	2	1050	0.671429
4	0	IVW	2	1221	0.70516
5	0	IVW	3	1406	0.675676
6	0	IVW	3	1452	0.681129
7	0	IVW	4	1482	0.694332
8	0	IVW	4	1497	0.708083
9	0	IVW	4	1493	0.70931
10	0	IVW	5	1500	0.701333
1	0.05	IVW	1	228	0.662281
2	0.05	IVW	1	655	0.680916
3	0.05	IVW	2	970	0.661856
4	0.05	IVW	2	1270	0.703937
5	0.05	IVW	3	1397	0.689334
6	0.05	IVW	3	1443	0.706861
7	0.05	IVW	4	1469	0.706603
8	0.05	IVW	4	1500	0.709333
9	0.05	IVW	4	1494	0.71419
10	0.05	IVW	5	1500	0.694667
1	0.1	IVW	1	192	0.6875
2	0.1	IVW	1	604	0.680464
3	0.1	IVW	2	1038	0.678227
4	0.1	IVW	2	1243	0.687852
5	0.1	IVW	3	1345	0.709294
6	0.1	IVW	3	1452	0.716253
7	0.1	IVW	4	1495	0.736455
8	0.1	IVW	4	1497	0.731463
9	0.1	IVW	4	1499	0.738492
10	0.1	IVW	5	1500	0.762667
1	0.2	IVW	1	212	0.716981
2	0.2	IVW	1	626	0.709265
3	0.2	IVW	2	997	0.750251
4	0.2	IVW	2	1266	0.778831
5	0.2	IVW	3	1421	0.787474
6	0.2	IVW	3	1457	0.798902
7	0.2	IVW	4	1490	0.828859
8	0.2	IVW	4	1500	0.844667
9	0.2	IVW	4	1499	0.847231
10	0.2	IVW	5	1500	0.860667
1	0.4	IVW	1	224	0.816964
2	0.4	IVW	1	598	0.859532
3	0.4	IVW	2	982	0.892057
4	0.4	IVW	2	1261	0.920698
5	0.4	IVW	3	1415	0.941343
6	0.4	IVW	3	1418	0.942172
7	0.4	IVW	4	1485	0.957576
8	0.4	IVW	4	1492	0.97118
9	0.4	IVW	4	1500	0.966
10	0.4	IVW	5	1500	0.970667
3	0	LDA-MR-Egger	3	184	0.048913
4	0	LDA-MR-Egger	3	458	0.0829694
5	0	LDA-MR-Egger	3	853	0.063306
6	0	LDA-MR-Egger	4	1035	0.0830918
7	0	LDA-MR-Egger	4	1234	0.0931929
8	0	LDA-MR-Egger	4	1358	0.095729
9	0	LDA-MR-Egger	5	1388	0.119597
10	0	LDA-MR-Egger	5	1429	0.129461
2	0.05	LDA-MR-Egger	3	2	0
3	0.05	LDA-MR-Egger	3	168	0.0238095
4	0.05	LDA-MR-Egger	3	495	0.0606061
5	0.05	LDA-MR-Egger	3	812	0.0812808
6	0.05	LDA-MR-Egger	4	1063	0.0940734
7	0.05	LDA-MR-Egger	4	1209	0.0885029
8	0.05	LDA-MR-Egger	4	1347	0.0927988
9	0.05	LDA-MR-Egger	4	1391	0.113587
10	0.05	LDA-MR-Egger	5	1431	0.137666
2	0.1	LDA-MR-Egger	3	1	0
3	0.1	LDA-MR-Egger	3	201	0.0497512
4	0.1	LDA-MR-Egger	3	475	0.0694737
5	0.1	LDA-MR-Egger	3	773	0.0737387
6	0.1	LDA-MR-Egger	4	1047	0.0735435
7	0.1	LDA-MR-Egger	4	1218	0.08867
8	0.1	LDA-MR-Egger	4	1332	0.101351
9	0.1	LDA-MR-Egger	5	1401	0.119201
10	0.1	LDA-MR-Egger	5	1437	0.13222
2	0.2	LDA-MR-Egger	3	1	0
3	0.2	LDA-MR-Egger	3	182	0.043956
4	0.2	LDA-MR-Egger	3	475	0.08
5	0.2	LDA-MR-Egger	3	824	0.0788835
6	0.2	LDA-MR-Egger	4	1050	0.092381
7	0.2	LDA-MR-Egger	4	1221	0.112203
8	0.2	LDA-MR-Egger	4	1343	0.130305
9	0.2	LDA-MR-Egger	4	1408	0.161222
10	0.2	LDA-MR-Egger	5	1431	0.171908
2	0.4	LDA-MR-Egger	3	1	0
3	0.4	LDA-MR-Egger	3	184	0.0815217
4	0.4	LDA-MR-Egger	3	493	0.105477
5	0.4	LDA-MR-Egger	3	843	0.120996
6	0.4	LDA-MR-Egger	4	1022	0.120352
7	0.4	LDA-MR-Egger	4	1222	0.175941
8	0.4	LDA-MR-Egger	4	1322	0.205749
9	0.4	LDA-MR-Egger	5	1405	0.221352
10	0.4	LDA-MR-Egger	5	1434	0.267085
1	0	MR-link, p calibrated	1	216	0.0462963
2	0	MR-link, p calibrated	1	578	0.0484429
3	0	MR-link, p calibrated	2	1050	0.0580952
4	0	MR-link, p calibrated	2	1221	0.048321
5	0	MR-link, p calibrated	3	1406	0.0504979
6	0	MR-link, p calibrated	3	1452	0.0516529
7	0	MR-link, p calibrated	4	1482	0.0465587
8	0	MR-link, p calibrated	4	1497	0.0460922
9	0	MR-link, p calibrated	4	1493	0.0435365
10	0	MR-link, p calibrated	5	1500	0.0466667
1	0.05	MR-link, p calibrated	1	228	0.0482456
2	0.05	MR-link, p calibrated	1	655	0.059542
3	0.05	MR-link, p calibrated	2	970	0.0865979
4	0.05	MR-link, p calibrated	2	1270	0.0661417
5	0.05	MR-link, p calibrated	3	1397	0.0708661
6	0.05	MR-link, p calibrated	3	1443	0.0873181
7	0.05	MR-link, p calibrated	4	1469	0.0884956
8	0.05	MR-link, p calibrated	4	1500	0.0933333
9	0.05	MR-link, p calibrated	4	1494	0.0742972
10	0.05	MR-link, p calibrated	5	1500	0.0753333
1	0.1	MR-link, p calibrated	1	192	0.0885417
2	0.1	MR-link, p calibrated	1	604	0.124172
3	0.1	MR-link, p calibrated	2	1038	0.118497
4	0.1	MR-link, p calibrated	2	1243	0.11424
5	0.1	MR-link, p calibrated	3	1345	0.142007
6	0.1	MR-link, p calibrated	3	1452	0.15427
7	0.1	MR-link, p calibrated	4	1495	0.161873
8	0.1	MR-link, p calibrated	4	1497	0.201069
9	0.1	MR-link, p calibrated	4	1499	0.178786
10	0.1	MR-link, p calibrated	5	1500	0.180667
1	0.2	MR-link, p calibrated	1	212	0.212264
2	0.2	MR-link, p calibrated	1	626	0.253994
3	0.2	MR-link, p calibrated	2	997	0.338014
4	0.2	MR-link, p calibrated	2	1266	0.311216
5	0.2	MR-link, p calibrated	3	1421	0.398311
6	0.2	MR-link, p calibrated	3	1457	0.403569
7	0.2	MR-link, p calibrated	4	1490	0.452349
8	0.2	MR-link, p calibrated	4	1500	0.492667
9	0.2	MR-link, p calibrated	4	1499	0.490327
10	0.2	MR-link, p calibrated	5	1500	0.524
1	0.4	MR-link, p calibrated	1	224	0.477679
2	0.4	MR-link, p calibrated	1	598	0.565217
3	0.4	MR-link, p calibrated	2	982	0.674134
4	0.4	MR-link, p calibrated	2	1261	0.690722
5	0.4	MR-link, p calibrated	3	1415	0.761837
6	0.4	MR-link, p calibrated	3	1418	0.799013
7	0.4	MR-link, p calibrated	4	1485	0.828283
8	0.4	MR-link, p calibrated	4	1492	0.872654
9	0.4	MR-link, p calibrated	4	1500	0.862
10	0.4	MR-link, p calibrated	5	1500	0.888
1	0	MR-link, OLS	1	216	0.037037
2	0	MR-link, OLS	1	578	0.0553633
3	0	MR-link, OLS	2	1050	0.0504762
4	0	MR-link, OLS	2	1221	0.042588
5	0	MR-link, OLS	3	1406	0.0483642
6	0	MR-link, OLS	3	1452	0.0661157
7	0	MR-link, OLS	4	1482	0.0560054
8	0	MR-link, OLS	4	1497	0.0554442
9	0	MR-link, OLS	4	1493	0.067649
10	0	MR-link, OLS	5	1500	0.0506667
1	0.05	MR-link, OLS	1	228	0.0789474
2	0.05	MR-link, OLS	1	655	0.0732824
3	0.05	MR-link, OLS	2	970	0.0690722
4	0.05	MR-link, OLS	2	1270	0.0708661
5	0.05	MR-link, OLS	3	1397	0.0601288
6	0.05	MR-link, OLS	3	1443	0.0547471
7	0.05	MR-link, OLS	4	1469	0.0571818
8	0.05	MR-link, OLS	4	1500	0.0706667
9	0.05	MR-link, OLS	4	1494	0.064257
10	0.05	MR-link, OLS	5	1500	0.0653333
1	0.1	MR-link, OLS	1	192	0.03125
2	0.1	MR-link, OLS	1	604	0.0745033
3	0.1	MR-link, OLS	2	1038	0.0568401
4	0.1	MR-link, OLS	2	1243	0.069992
5	0.1	MR-link, OLS	3	1345	0.070632
6	0.1	MR-link, OLS	3	1452	0.0606061
7	0.1	MR-link, OLS	4	1495	0.0809365
8	0.1	MR-link, OLS	4	1497	0.0734803
9	0.1	MR-link, OLS	4	1499	0.0707138
10	0.1	MR-link, OLS	5	1500	0.07
1	0.2	MR-link, OLS	1	212	0.0471698
2	0.2	MR-link, OLS	1	626	0.0607029
3	0.2	MR-link, OLS	2	997	0.0942828
4	0.2	MR-link, OLS	2	1266	0.0955766
5	0.2	MR-link, OLS	3	1421	0.0957072
6	0.2	MR-link, OLS	3	1457	0.101579
7	0.2	MR-link, OLS	4	1490	0.122819
8	0.2	MR-link, OLS	4	1500	0.092
9	0.2	MR-link, OLS	4	1499	0.127418
10	0.2	MR-link, OLS	5	1500	0.101333
1	0.4	MR-link, OLS	1	224	0.125
2	0.4	MR-link, OLS	1	598	0.137124
3	0.4	MR-link, OLS	2	982	0.155804
4	0.4	MR-link, OLS	2	1261	0.183981
5	0.4	MR-link, OLS	3	1415	0.168905
6	0.4	MR-link, OLS	3	1418	0.19323
7	0.4	MR-link, OLS	4	1485	0.175758
8	0.4	MR-link, OLS	4	1492	0.207105
9	0.4	MR-link, OLS	4	1500	0.203333
10	0.4	MR-link, OLS	5	1500	0.212667
1	0	MR-link, ridge	1	216	0.00925926
2	0	MR-link, ridge	1	578	0.0103806
3	0	MR-link, ridge	2	1050	0.0104762
4	0	MR-link, ridge	2	1221	0.013923
5	0	MR-link, ridge	3	1406	0.0156472
6	0	MR-link, ridge	3	1452	0.0103306
7	0	MR-link, ridge	4	1482	0.011471
8	0	MR-link, ridge	4	1497	0.0126921
9	0	MR-link, ridge	4	1493	0.0133958
10	0	MR-link, ridge	5	1500	0.0126667
1	0.05	MR-link, ridge	1	228	0.00438596
2	0.05	MR-link, ridge	1	655	0.0122137
3	0.05	MR-link, ridge	2	970	0.0195876
4	0.05	MR-link, ridge	2	1270	0.0228346
5	0.05	MR-link, ridge	3	1397	0.0272011
6	0.05	MR-link, ridge	3	1443	0.018711
7	0.05	MR-link, ridge	4	1469	0.0224643
8	0.05	MR-link, ridge	4	1500	0.0286667
9	0.05	MR-link, ridge	4	1494	0.0261044
10	0.05	MR-link, ridge	5	1500	0.0253333
1	0.1	MR-link, ridge	1	192	0.0364583
2	0.1	MR-link, ridge	1	604	0.0364238
3	0.1	MR-link, ridge	2	1038	0.0289017
4	0.1	MR-link, ridge	2	1243	0.0482703
5	0.1	MR-link, ridge	3	1345	0.063197
6	0.1	MR-link, ridge	3	1452	0.0592287
7	0.1	MR-link, ridge	4	1495	0.0628763
8	0.1	MR-link, ridge	4	1497	0.0721443
9	0.1	MR-link, ridge	4	1499	0.0767178
10	0.1	MR-link, ridge	5	1500	0.0786667
1	0.2	MR-link, ridge	1	212	0.0707547
2	0.2	MR-link, ridge	1	626	0.121406
3	0.2	MR-link, ridge	2	997	0.160481
4	0.2	MR-link, ridge	2	1266	0.172986
5	0.2	MR-link, ridge	3	1421	0.208304
6	0.2	MR-link, ridge	3	1457	0.22512
7	0.2	MR-link, ridge	4	1490	0.265772
8	0.2	MR-link, ridge	4	1500	0.283333
9	0.2	MR-link, ridge	4	1499	0.307538
10	0.2	MR-link, ridge	5	1500	0.325333
1	0.4	MR-link, ridge	1	224	0.330357
2	0.4	MR-link, ridge	1	598	0.389632
3	0.4	MR-link, ridge	2	982	0.47556
4	0.4	MR-link, ridge	2	1261	0.541634
5	0.4	MR-link, ridge	3	1415	0.609894
6	0.4	MR-link, ridge	3	1418	0.643865
7	0.4	MR-link, ridge	4	1485	0.676094
8	0.4	MR-link, ridge	4	1492	0.739946
9	0.4	MR-link, ridge	4	1500	0.752
10	0.4	MR-link, ridge	5	1500	0.785333
3	0	MR-PRESSO	3	161	0.12766
4	0	MR-PRESSO	3	396	0.210526
5	0	MR-PRESSO	3	728	0.183051
6	0	MR-PRESSO	4	904	0.224586
7	0	MR-PRESSO	4	1079	0.221818
8	0	MR-PRESSO	4	1191	0.236476
9	0	MR-PRESSO	5	1251	0.249664
10	0	MR-PRESSO	5	1300	0.274266
2	0.05	MR-PRESSO	3	1	0
3	0.05	MR-PRESSO	3	143	0.238095
4	0.05	MR-PRESSO	3	419	0.138462
5	0.05	MR-PRESSO	3	702	0.196429
6	0.05	MR-PRESSO	4	924	0.231788
7	0.05	MR-PRESSO	4	1042	0.237925
8	0.05	MR-PRESSO	4	1217	0.229308
9	0.05	MR-PRESSO	5	1244	0.257477
10	0.05	MR-PRESSO	5	1312	0.273038
2	0.1	MR-PRESSO	3	1
3	0.1	MR-PRESSO	3	169	0.0714286
4	0.1	MR-PRESSO	3	394	0.185484
5	0.1	MR-PRESSO	3	668	0.233083
6	0.1	MR-PRESSO	4	929	0.255656
7	0.1	MR-PRESSO	4	1051	0.27383
8	0.1	MR-PRESSO	4	1170	0.291603
9	0.1	MR-PRESSO	5	1245	0.305699
10	0.1	MR-PRESSO	5	1314	0.281933
2	0.2	MR-PRESSO	3	1
3	0.2	MR-PRESSO	3	166	0.15
4	0.2	MR-PRESSO	3	405	0.246269
5	0.2	MR-PRESSO	3	725	0.31338
6	0.2	MR-PRESSO	4	941	0.328054
7	0.2	MR-PRESSO	4	1092	0.368421
8	0.2	MR-PRESSO	4	1194	0.378498
9	0.2	MR-PRESSO	5	1270	0.398241
10	0.2	MR-PRESSO	5	1306	0.425777
2	0.4	MR-PRESSO	3	1
3	0.4	MR-PRESSO	3	164	0.26087
4	0.4	MR-PRESSO	3	437	0.406593
5	0.4	MR-PRESSO	3	779	0.442136
6	0.4	MR-PRESSO	4	939	0.512658
7	0.4	MR-PRESSO	4	1133	0.511111
8	0.4	MR-PRESSO	4	1224	0.568336
9	0.4	MR-PRESSO	5	1328	0.626263
10	0.4	MR-PRESSO	5	1361	0.648879
