# Supplementary material for: Mendelian randomization while jointly modeling cis genetics identifies causal relationships between gene expression and lipids
Source: Nat Commun. 2020 Oct 1;11:4930. doi: 10.1038/s41467-020-18716-x (PMC7530717; doi:10.1038/s41467-020-18716-x)
Supplement: Supplementary file 8 — Supplementary Data 4 [file 41467_2020_18716_MOESM8_ESM.xlsx]

## Sheet: Supplemental_table_003
Supplementary Data 4. False positive rate and power of different MR methods when pleiotropy through overlap is simulated
exposure_1_causal	estimation_method	overlapping_causal	median_snps_identified	number_of_simulations	detection_power
0	MR-Egger	1	5	1451	0.128187
0.05	MR-Egger	1	5	1461	0.124572
0.1	MR-Egger	1	5	1447	0.131997
0.2	MR-Egger	1	5	1425	0.17614
0.4	MR-Egger	1	5	1428	0.288515
0	IVW	1	5	1497	0.729459
0.05	IVW	1	5	1500	0.720667
0.1	IVW	1	5	1500	0.744667
0.2	IVW	1	5	1500	0.854
0.4	IVW	1	5	1497	0.974616
0	LDA-MR-Egger	1	5	1451	0.119917
0.05	LDA-MR-Egger	1	5	1461	0.104038
0.1	LDA-MR-Egger	1	5	1447	0.129924
0.2	LDA-MR-Egger	1	5	1425	0.148772
0.4	LDA-MR-Egger	1	5	1428	0.276611
0	MR-link, OLS	1	5	1497	0.0728123
0.05	MR-link, OLS	1	5	1500	0.0726667
0.1	MR-link, OLS	1	5	1500	0.0773333
0.2	MR-link, OLS	1	5	1500	0.114667
0.4	MR-link, OLS	1	5	1497	0.204409
0	MR-link, ridge	1	5	1497	0.0273881
0.05	MR-link, ridge	1	5	1500	0.0526667
0.1	MR-link, ridge	1	5	1500	0.09
0.2	MR-link, ridge	1	5	1500	0.338
0.4	MR-link, ridge	1	5	1497	0.788911
0	MR-PRESSO	1	5	1307	0.277136
0.05	MR-PRESSO	1	5	1325	0.262791
0.1	MR-PRESSO	1	5	1317	0.282561
0.2	MR-PRESSO	1	5	1286	0.411557
0.4	MR-PRESSO	1	5	1344	0.653486
0	MR-Egger	2	5	1426	0.139551
0.05	MR-Egger	2	5	1442	0.138696
0.1	MR-Egger	2	5	1444	0.133657
0.2	MR-Egger	2	5	1439	0.158443
0.4	MR-Egger	2	5	1439	0.278666
0	IVW	2	5	1493	0.730074
0.05	IVW	2	5	1500	0.717333
0.1	IVW	2	5	1491	0.778001
0.2	IVW	2	5	1495	0.844147
0.4	IVW	2	5	1500	0.970667
0	LDA-MR-Egger	2	5	1426	0.106592
0.05	LDA-MR-Egger	2	5	1442	0.115811
0.1	LDA-MR-Egger	2	5	1444	0.123961
0.2	LDA-MR-Egger	2	5	1439	0.156359
0.4	LDA-MR-Egger	2	5	1439	0.253648
0	MR-link, OLS	2	5	1493	0.0689886
0.05	MR-link, OLS	2	5	1500	0.0706667
0.1	MR-link, OLS	2	5	1491	0.0831657
0.2	MR-link, OLS	2	5	1495	0.107023
0.4	MR-link, OLS	2	5	1500	0.200667
0	MR-link, ridge	2	5	1493	0.0415271
0.05	MR-link, ridge	2	5	1500	0.0613333
0.1	MR-link, ridge	2	5	1491	0.1167
0.2	MR-link, ridge	2	5	1495	0.331773
0.4	MR-link, ridge	2	5	1500	0.776
0	MR-PRESSO	2	5	1276	0.23681
0.05	MR-PRESSO	2	5	1305	0.265376
0.1	MR-PRESSO	2	5	1315	0.312791
0.2	MR-PRESSO	2	5	1291	0.379791
0.4	MR-PRESSO	2	5	1355	0.642706
0	MR-Egger	3	5	1428	0.135854
0.05	MR-Egger	3	5	1434	0.142259
0.1	MR-Egger	3	5	1437	0.118302
0.2	MR-Egger	3	5	1428	0.156162
0.4	MR-Egger	3	5	1425	0.258246
0	IVW	3	5	1491	0.723005
0.05	IVW	3	5	1500	0.745333
0.1	IVW	3	5	1500	0.765333
0.2	IVW	3	5	1493	0.83858
0.4	IVW	3	5	1493	0.965171
0	LDA-MR-Egger	3	5	1428	0.111345
0.05	LDA-MR-Egger	3	5	1434	0.121339
0.1	LDA-MR-Egger	3	5	1437	0.115518
0.2	LDA-MR-Egger	3	5	1428	0.153361
0.4	LDA-MR-Egger	3	5	1425	0.246316
0	MR-link, OLS	3	5	1491	0.0764588
0.05	MR-link, OLS	3	5	1500	0.109333
0.1	MR-link, OLS	3	5	1500	0.100667
0.2	MR-link, OLS	3	5	1493	0.135298
0.4	MR-link, OLS	3	5	1493	0.198928
0	MR-link, ridge	3	5	1491	0.0596915
0.05	MR-link, ridge	3	5	1500	0.084
0.1	MR-link, ridge	3	5	1500	0.135333
0.2	MR-link, ridge	3	5	1493	0.346952
0.4	MR-link, ridge	3	5	1493	0.759545
0	MR-PRESSO	3	5	1271	0.254926
0.05	MR-PRESSO	3	5	1307	0.265734
0.1	MR-PRESSO	3	5	1294	0.294749
0.2	MR-PRESSO	3	5	1306	0.392645
0.4	MR-PRESSO	3	5	1314	0.640437
0	MR-Egger	4	5	1435	0.145645
0.05	MR-Egger	4	5	1441	0.140874
0.1	MR-Egger	4	5	1440	0.138889
0.2	MR-Egger	4	5	1439	0.164003
0.4	MR-Egger	4	5	1449	0.247757
0	IVW	4	5	1491	0.732394
0.05	IVW	4	5	1500	0.733333
0.1	IVW	4	5	1500	0.772667
0.2	IVW	4	5	1500	0.843333
0.4	IVW	4	5	1500	0.964667
0	LDA-MR-Egger	4	5	1435	0.121951
0.05	LDA-MR-Egger	4	5	1441	0.133241
0.1	LDA-MR-Egger	4	5	1440	0.114583
0.2	LDA-MR-Egger	4	5	1439	0.161223
0.4	LDA-MR-Egger	4	5	1449	0.206349
0	MR-link, OLS	4	5	1491	0.093226
0.05	MR-link, OLS	4	5	1500	0.107333
0.1	MR-link, OLS	4	5	1500	0.0993333
0.2	MR-link, OLS	4	5	1500	0.140667
0.4	MR-link, OLS	4	5	1500	0.194
0	MR-link, ridge	4	5	1491	0.0791415
0.05	MR-link, ridge	4	5	1500	0.086
0.1	MR-link, ridge	4	5	1500	0.173333
0.2	MR-link, ridge	4	5	1500	0.348
0.4	MR-link, ridge	4	5	1500	0.767333
0	MR-PRESSO	4	5	1264	0.245466
0.05	MR-PRESSO	4	5	1274	0.247549
0.1	MR-PRESSO	4	5	1273	0.289053
0.2	MR-PRESSO	4	5	1296	0.38007
0.4	MR-PRESSO	4	5	1333	0.612903
0	MR-Egger	5	5	1440	0.139583
0.05	MR-Egger	5	5	1450	0.122069
0.1	MR-Egger	5	5	1434	0.129707
0.2	MR-Egger	5	5	1441	0.163775
0.4	MR-Egger	5	5	1430	0.247552
0	IVW	5	5	1500	0.739333
0.05	IVW	5	5	1500	0.732667
0.1	IVW	5	5	1500	0.775333
0.2	IVW	5	5	1500	0.850667
0.4	IVW	5	5	1500	0.958
0	LDA-MR-Egger	5	5	1440	0.1
0.05	LDA-MR-Egger	5	5	1450	0.115862
0.1	LDA-MR-Egger	5	5	1434	0.123431
0.2	LDA-MR-Egger	5	5	1441	0.140874
0.4	LDA-MR-Egger	5	5	1430	0.224476
0	MR-link, OLS	5	5	1500	0.0973333
0.05	MR-link, OLS	5	5	1500	0.100667
0.1	MR-link, OLS	5	5	1500	0.102667
0.2	MR-link, OLS	5	5	1500	0.141333
0.4	MR-link, OLS	5	5	1500	0.21
0	MR-link, ridge	5	5	1500	0.106667
0.05	MR-link, ridge	5	5	1500	0.115333
0.1	MR-link, ridge	5	5	1500	0.166
0.2	MR-link, ridge	5	5	1500	0.353333
0.4	MR-link, ridge	5	5	1500	0.744667
0	MR-PRESSO	5	5	1246	0.268983
0.05	MR-PRESSO	5	5	1291	0.274093
0.1	MR-PRESSO	5	5	1281	0.299751
0.2	MR-PRESSO	5	5	1283	0.388889
0.4	MR-PRESSO	5	5	1319	0.583425
0	MR-Egger	6	5	1429	0.143457
0.05	MR-Egger	6	5	1425	0.138246
0.1	MR-Egger	6	5	1438	0.128651
0.2	MR-Egger	6	5	1450	0.151034
0.4	MR-Egger	6	5	1435	0.275958
0	IVW	6	5	1500	0.744667
0.05	IVW	6	5	1500	0.727333
0.1	IVW	6	5	1500	0.768
0.2	IVW	6	5	1500	0.840667
0.4	IVW	6	5	1500	0.954667
0	LDA-MR-Egger	6	5	1429	0.119664
0.05	LDA-MR-Egger	6	5	1425	0.124912
0.1	LDA-MR-Egger	6	5	1438	0.113352
0.2	LDA-MR-Egger	6	5	1450	0.157241
0.4	LDA-MR-Egger	6	5	1435	0.2223
0	MR-link, OLS	6	5	1500	0.112667
0.05	MR-link, OLS	6	5	1500	0.113333
0.1	MR-link, OLS	6	5	1500	0.12
0.2	MR-link, OLS	6	5	1500	0.14
0.4	MR-link, OLS	6	5	1500	0.224
0	MR-link, ridge	6	5	1500	0.115333
0.05	MR-link, ridge	6	5	1500	0.142
0.1	MR-link, ridge	6	5	1500	0.174
0.2	MR-link, ridge	6	5	1500	0.378667
0.4	MR-link, ridge	6	5	1500	0.734667
0	MR-PRESSO	6	5	1235	0.299745
0.05	MR-PRESSO	6	5	1268	0.263158
0.1	MR-PRESSO	6	5	1257	0.290038
0.2	MR-PRESSO	6	5	1271	0.381795
0.4	MR-PRESSO	6	5	1298	0.589773
0	MR-Egger	7	5	1426	0.117111
0.05	MR-Egger	7	5	1443	0.141372
0.1	MR-Egger	7	5	1449	0.132505
0.2	MR-Egger	7	5	1438	0.155076
0.4	MR-Egger	7	5	1438	0.244784
0	IVW	7	5	1490	0.75302
0.05	IVW	7	5	1500	0.762667
0.1	IVW	7	5	1500	0.782
0.2	IVW	7	5	1500	0.86
0.4	IVW	7	5	1500	0.948667
0	LDA-MR-Egger	7	5	1426	0.111501
0.05	LDA-MR-Egger	7	5	1443	0.108801
0.1	LDA-MR-Egger	7	5	1449	0.124224
0.2	LDA-MR-Egger	7	5	1438	0.148122
0.4	LDA-MR-Egger	7	5	1438	0.224618
0	MR-link, OLS	7	5	1490	0.126174
0.05	MR-link, OLS	7	5	1500	0.136
0.1	MR-link, OLS	7	5	1500	0.12
0.2	MR-link, OLS	7	5	1500	0.139333
0.4	MR-link, OLS	7	5	1500	0.232667
0	MR-link, ridge	7	5	1490	0.130201
0.05	MR-link, ridge	7	5	1500	0.149333
0.1	MR-link, ridge	7	5	1500	0.199333
0.2	MR-link, ridge	7	5	1500	0.39
0.4	MR-link, ridge	7	5	1500	0.753333
0	MR-PRESSO	7	5	1217	0.260083
0.05	MR-PRESSO	7	5	1267	0.289267
0.1	MR-PRESSO	7	5	1250	0.298547
0.2	MR-PRESSO	7	5	1261	0.416049
0.4	MR-PRESSO	7	5	1294	0.581206
0	MR-Egger	8	5	1434	0.145049
0.05	MR-Egger	8	5	1420	0.140141
0.1	MR-Egger	8	5	1443	0.133056
0.2	MR-Egger	8	5	1444	0.15928
0.4	MR-Egger	8	5	1440	0.235417
0	IVW	8	5	1499	0.765177
0.05	IVW	8	5	1491	0.773977
0.1	IVW	8	5	1500	0.795333
0.2	IVW	8	5	1500	0.832667
0.4	IVW	8	5	1500	0.952667
0	LDA-MR-Egger	8	5	1434	0.11855
0.05	LDA-MR-Egger	8	5	1420	0.109155
0.1	LDA-MR-Egger	8	5	1443	0.121275
0.2	LDA-MR-Egger	8	5	1444	0.118421
0.4	LDA-MR-Egger	8	5	1440	0.21875
0	MR-link, OLS	8	5	1499	0.130087
0.05	MR-link, OLS	8	5	1491	0.132126
0.1	MR-link, OLS	8	5	1500	0.137333
0.2	MR-link, OLS	8	5	1500	0.156
0.4	MR-link, OLS	8	5	1500	0.216667
0	MR-link, ridge	8	5	1499	0.155437
0.05	MR-link, ridge	8	5	1491	0.171026
0.1	MR-link, ridge	8	5	1500	0.216
0.2	MR-link, ridge	8	5	1500	0.367333
0.4	MR-link, ridge	8	5	1500	0.732
0	MR-PRESSO	8	5	1225	0.287234
0.05	MR-PRESSO	8	5	1201	0.267313
0.1	MR-PRESSO	8	5	1234	0.304582
0.2	MR-PRESSO	8	5	1244	0.363868
0.4	MR-PRESSO	8	5	1294	0.538462
0	MR-Egger	9	5	1448	0.154006
0.05	MR-Egger	9	5	1440	0.118056
0.1	MR-Egger	9	5	1432	0.134777
0.2	MR-Egger	9	5	1436	0.13649
0.4	MR-Egger	9	5	1437	0.22547
0	IVW	9	5	1500	0.766
0.05	IVW	9	5	1500	0.764667
0.1	IVW	9	5	1496	0.774064
0.2	IVW	9	5	1499	0.849233
0.4	IVW	9	5	1500	0.952667
0	LDA-MR-Egger	9	5	1448	0.130525
0.05	LDA-MR-Egger	9	5	1440	0.113194
0.1	LDA-MR-Egger	9	5	1432	0.10405
0.2	LDA-MR-Egger	9	5	1436	0.142758
0.4	LDA-MR-Egger	9	5	1437	0.216423
0	MR-link, OLS	9	5	1500	0.142667
0.05	MR-link, OLS	9	5	1500	0.140667
0.1	MR-link, OLS	9	5	1496	0.158422
0.2	MR-link, OLS	9	5	1499	0.147432
0.4	MR-link, OLS	9	5	1500	0.213333
0	MR-link, ridge	9	5	1500	0.165333
0.05	MR-link, ridge	9	5	1500	0.192667
0.1	MR-link, ridge	9	5	1496	0.213235
0.2	MR-link, ridge	9	5	1499	0.400934
0.4	MR-link, ridge	9	5	1500	0.725333
0	MR-PRESSO	9	5	1226	0.289733
0.05	MR-PRESSO	9	5	1222	0.314592
0.1	MR-PRESSO	9	5	1227	0.297959
0.2	MR-PRESSO	9	5	1262	0.368693
0.4	MR-PRESSO	9	5	1292	0.566508
0	MR-Egger	10	5	1450	0.128966
0.05	MR-Egger	10	5	1445	0.137716
0.1	MR-Egger	10	5	1430	0.123776
0.2	MR-Egger	10	5	1445	0.13218
0.4	MR-Egger	10	5	1433	0.235171
0	IVW	10	5	1499	0.776518
0.05	IVW	10	5	1499	0.757839
0.1	IVW	10	5	1499	0.78519
0.2	IVW	10	5	1499	0.836558
0.4	IVW	10	5	1499	0.946631
0	LDA-MR-Egger	10	5	1450	0.102069
0.05	LDA-MR-Egger	10	5	1445	0.0941176
0.1	LDA-MR-Egger	10	5	1430	0.126573
0.2	LDA-MR-Egger	10	5	1445	0.150173
0.4	LDA-MR-Egger	10	5	1433	0.202373
0	MR-link, OLS	10	5	1499	0.130087
0.05	MR-link, OLS	10	5	1499	0.133422
0.1	MR-link, OLS	10	5	1499	0.172115
0.2	MR-link, OLS	10	5	1499	0.155437
0.4	MR-link, OLS	10	5	1499	0.234823
0	MR-link, ridge	10	5	1499	0.191461
0.05	MR-link, ridge	10	5	1499	0.193462
0.1	MR-link, ridge	10	5	1499	0.238159
0.2	MR-link, ridge	10	5	1499	0.386925
0.4	MR-link, ridge	10	5	1499	0.714476
0	MR-PRESSO	10	5	1240	0.28591
0.05	MR-PRESSO	10	5	1229	0.251337
0.1	MR-PRESSO	10	5	1226	0.296348
0.2	MR-PRESSO	10	5	1254	0.348777
0.4	MR-PRESSO	10	5	1286	0.525735
