# Supplementary material for: Mendelian randomization while jointly modeling cis genetics identifies causal relationships between gene expression and lipids
Source: Nat Commun. 2020 Oct 1;11:4930. doi: 10.1038/s41467-020-18716-x (PMC7530717; doi:10.1038/s41467-020-18716-x)
Supplement: Supplementary file 9 — Supplementary Data 5 [file 41467_2020_18716_MOESM9_ESM.xlsx]

## Sheet: Sheet1
Supplementary Data 5. Discriminative ability of coloc methods and MR-link in simulations
n_causal	exposure_1_causal	exposure_2_causal	overlapping_causal	estimation_method	AUC
1	0.05	0	0	MR-link	0.669903
1	0.1	0	0	MR-link	0.797839
1	0.2	0	0	MR-link	0.919496
1	0.4	0	0	MR-link	0.992577
1	0.05	0	0	IVW	0.657771
1	0.1	0	0	IVW	0.804564
1	0.2	0	0	IVW	0.932894
1	0.4	0	0	IVW	0.99867
1	0.05	0	0	coloc	0.564464
1	0.1	0	0	coloc	0.653257
1	0.2	0	0	coloc	0.719923
1	0.4	0	0	coloc	0.784204
1	0.05	0	0	coloc-cond	0.557455
1	0.1	0	0	coloc-cond	0.643248
1	0.2	0	0	coloc-cond	0.714118
1	0.4	0	0	coloc-cond	0.780178
1	0.05	0	0	coloc-masked	0.56446
1	0.1	0	0	coloc-masked	0.653237
1	0.2	0	0	coloc-masked	0.719911
1	0.4	0	0	coloc-masked	0.784225
1	0.05	0.4	0	MR-link	0.50421
1	0.1	0.4	0	MR-link	0.550721
1	0.2	0.4	0	MR-link	0.651329
1	0.4	0.4	0	MR-link	0.802536
1	0.05	0.4	0	IVW	0.488323
1	0.1	0.4	0	IVW	0.503956
1	0.2	0.4	0	IVW	0.528921
1	0.4	0.4	0	IVW	0.662619
1	0.05	0.4	0	coloc	0.52346
1	0.1	0.4	0	coloc	0.530823
1	0.2	0.4	0	coloc	0.575867
1	0.4	0.4	0	coloc	0.670456
1	0.05	0.4	0	coloc-cond	0.523533
1	0.1	0.4	0	coloc-cond	0.525784
1	0.2	0.4	0	coloc-cond	0.571584
1	0.4	0.4	0	coloc-cond	0.655492
1	0.05	0.4	0	coloc-masked	0.52346
1	0.1	0.4	0	coloc-masked	0.530836
1	0.2	0.4	0	coloc-masked	0.575882
1	0.4	0.4	0	coloc-masked	0.670433
2	0.05	0	0	MR-link	0.632254
2	0.1	0	0	MR-link	0.813647
2	0.2	0	0	MR-link	0.957904
2	0.4	0	0	MR-link	0.991945
2	0.05	0	0	IVW	0.639474
2	0.1	0	0	IVW	0.83277
2	0.2	0	0	IVW	0.96963
2	0.4	0	0	IVW	0.996443
2	0.05	0	0	coloc	0.603313
2	0.1	0	0	coloc	0.772883
2	0.2	0	0	coloc	0.872388
2	0.4	0	0	coloc	0.919759
2	0.05	0	0	coloc-cond	0.593274
2	0.1	0	0	coloc-cond	0.756962
2	0.2	0	0	coloc-cond	0.864403
2	0.4	0	0	coloc-cond	0.920558
2	0.05	0	0	coloc-masked	0.603263
2	0.1	0	0	coloc-masked	0.772847
2	0.2	0	0	coloc-masked	0.872378
2	0.4	0	0	coloc-masked	0.91975
2	0.05	0.4	0	MR-link	0.531114
2	0.1	0.4	0	MR-link	0.592727
2	0.2	0.4	0	MR-link	0.678541
2	0.4	0.4	0	MR-link	0.83919
2	0.05	0.4	0	IVW	0.499436
2	0.1	0.4	0	IVW	0.522791
2	0.2	0.4	0	IVW	0.544997
2	0.4	0.4	0	IVW	0.716957
2	0.05	0.4	0	coloc	0.513096
2	0.1	0.4	0	coloc	0.534274
2	0.2	0.4	0	coloc	0.590662
2	0.4	0.4	0	coloc	0.717738
2	0.05	0.4	0	coloc-cond	0.519631
2	0.1	0.4	0	coloc-cond	0.540266
2	0.2	0.4	0	coloc-cond	0.595188
2	0.4	0.4	0	coloc-cond	0.719954
2	0.05	0.4	0	coloc-masked	0.513104
2	0.1	0.4	0	coloc-masked	0.534279
2	0.2	0.4	0	coloc-masked	0.590669
2	0.4	0.4	0	coloc-masked	0.717741
3	0.05	0	0	MR-link	0.700373
3	0.1	0	0	MR-link	0.875234
3	0.2	0	0	MR-link	0.967338
3	0.4	0	0	MR-link	0.995263
3	0.05	0	0	IVW	0.710963
3	0.1	0	0	IVW	0.896153
3	0.2	0	0	IVW	0.974603
3	0.4	0	0	IVW	0.997837
3	0.05	0	0	coloc	0.659114
3	0.1	0	0	coloc	0.846624
3	0.2	0	0	coloc	0.941918
3	0.4	0	0	coloc	0.963415
3	0.05	0	0	coloc-cond	0.652247
3	0.1	0	0	coloc-cond	0.823291
3	0.2	0	0	coloc-cond	0.943028
3	0.4	0	0	coloc-cond	0.976469
3	0.05	0	0	coloc-masked	0.65913
3	0.1	0	0	coloc-masked	0.846644
3	0.2	0	0	coloc-masked	0.941908
3	0.4	0	0	coloc-masked	0.963416
3	0.05	0.4	0	MR-link	0.538768
3	0.1	0.4	0	MR-link	0.57489
3	0.2	0.4	0	MR-link	0.73201
3	0.4	0.4	0	MR-link	0.864176
3	0.05	0.4	0	IVW	0.49729
3	0.1	0.4	0	IVW	0.516924
3	0.2	0.4	0	IVW	0.60035
3	0.4	0.4	0	IVW	0.766856
3	0.05	0.4	0	coloc	0.51898
3	0.1	0.4	0	coloc	0.51384
3	0.2	0.4	0	coloc	0.595903
3	0.4	0.4	0	coloc	0.709639
3	0.05	0.4	0	coloc-cond	0.512194
3	0.1	0.4	0	coloc-cond	0.542799
3	0.2	0.4	0	coloc-cond	0.584018
3	0.4	0.4	0	coloc-cond	0.735007
3	0.05	0.4	0	coloc-masked	0.518979
3	0.1	0.4	0	coloc-masked	0.513835
3	0.2	0.4	0	coloc-masked	0.595909
3	0.4	0.4	0	coloc-masked	0.709655
4	0.05	0	0	MR-link	0.725682
4	0.1	0	0	MR-link	0.902944
4	0.2	0	0	MR-link	0.980508
4	0.4	0	0	MR-link	0.997093
4	0.05	0	0	IVW	0.74738
4	0.1	0	0	IVW	0.918748
4	0.2	0	0	IVW	0.985004
4	0.4	0	0	IVW	0.99846
4	0.05	0	0	coloc	0.701953
4	0.1	0	0	coloc	0.879718
4	0.2	0	0	coloc	0.957931
4	0.4	0	0	coloc	0.953544
4	0.05	0	0	coloc-cond	0.679124
4	0.1	0	0	coloc-cond	0.862625
4	0.2	0	0	coloc-cond	0.962272
4	0.4	0	0	coloc-cond	0.987656
4	0.05	0	0	coloc-masked	0.70196
4	0.1	0	0	coloc-masked	0.879702
4	0.2	0	0	coloc-masked	0.957922
4	0.4	0	0	coloc-masked	0.953535
4	0.05	0.4	0	MR-link	0.512882
4	0.1	0.4	0	MR-link	0.566222
4	0.2	0.4	0	MR-link	0.711584
4	0.4	0.4	0	MR-link	0.880843
4	0.05	0.4	0	IVW	0.478055
4	0.1	0.4	0	IVW	0.492918
4	0.2	0.4	0	IVW	0.586312
4	0.4	0.4	0	IVW	0.767617
4	0.05	0.4	0	coloc	0.51607
4	0.1	0.4	0	coloc	0.530596
4	0.2	0.4	0	coloc	0.602968
4	0.4	0.4	0	coloc	0.726551
4	0.05	0.4	0	coloc-cond	0.507155
4	0.1	0.4	0	coloc-cond	0.523952
4	0.2	0.4	0	coloc-cond	0.600717
4	0.4	0.4	0	coloc-cond	0.751884
4	0.05	0.4	0	coloc-masked	0.516076
4	0.1	0.4	0	coloc-masked	0.530598
4	0.2	0.4	0	coloc-masked	0.602964
4	0.4	0.4	0	coloc-masked	0.72657
5	0.05	0	0	MR-link	0.742756
5	0.1	0	0	MR-link	0.927283
5	0.2	0	0	MR-link	0.990397
5	0.4	0	0	MR-link	0.998356
5	0.05	0	0	IVW	0.767078
5	0.1	0	0	IVW	0.941789
5	0.2	0	0	IVW	0.992012
5	0.4	0	0	IVW	0.999529
5	0.05	0	0	coloc	0.699339
5	0.1	0	0	coloc	0.888564
5	0.2	0	0	coloc	0.959923
5	0.4	0	0	coloc	0.958469
5	0.05	0	0	coloc-cond	0.703026
5	0.1	0	0	coloc-cond	0.902993
5	0.2	0	0	coloc-cond	0.98169
5	0.4	0	0	coloc-cond	0.994287
5	0.05	0	0	coloc-masked	0.699278
5	0.1	0	0	coloc-masked	0.888561
5	0.2	0	0	coloc-masked	0.959915
5	0.4	0	0	coloc-masked	0.958468
5	0.05	0.4	0	MR-link	0.527101
5	0.1	0.4	0	MR-link	0.593927
5	0.2	0.4	0	MR-link	0.742865
5	0.4	0.4	0	MR-link	0.906835
5	0.05	0.4	0	IVW	0.500924
5	0.1	0.4	0	IVW	0.519201
5	0.2	0.4	0	IVW	0.607142
5	0.4	0.4	0	IVW	0.802637
5	0.05	0.4	0	coloc	0.503191
5	0.1	0.4	0	coloc	0.527167
5	0.2	0.4	0	coloc	0.572129
5	0.4	0.4	0	coloc	0.698647
5	0.05	0.4	0	coloc-cond	0.495835
5	0.1	0.4	0	coloc-cond	0.520872
5	0.2	0.4	0	coloc-cond	0.597504
5	0.4	0.4	0	coloc-cond	0.749337
5	0.05	0.4	0	coloc-masked	0.503193
5	0.1	0.4	0	coloc-masked	0.527166
5	0.2	0.4	0	coloc-masked	0.57213
5	0.4	0.4	0	coloc-masked	0.698652
6	0.05	0	0	MR-link	0.76343
6	0.1	0	0	MR-link	0.943426
6	0.2	0	0	MR-link	0.994932
6	0.4	0	0	MR-link	0.999461
6	0.05	0	0	IVW	0.786579
6	0.1	0	0	IVW	0.95866
6	0.2	0	0	IVW	0.996001
6	0.4	0	0	IVW	0.999455
6	0.05	0	0	coloc	0.716406
6	0.1	0	0	coloc	0.919404
6	0.2	0	0	coloc	0.956456
6	0.4	0	0	coloc	0.952626
6	0.05	0	0	coloc-cond	0.732769
6	0.1	0	0	coloc-cond	0.923113
6	0.2	0	0	coloc-cond	0.989771
6	0.4	0	0	coloc-cond	0.998744
6	0.05	0	0	coloc-masked	0.716429
6	0.1	0	0	coloc-masked	0.91946
6	0.2	0	0	coloc-masked	0.956463
6	0.4	0	0	coloc-masked	0.952628
6	0.05	0.4	0	MR-link	0.54367
6	0.1	0.4	0	MR-link	0.593823
6	0.2	0.4	0	MR-link	0.746418
6	0.4	0.4	0	MR-link	0.913242
6	0.05	0.4	0	IVW	0.528503
6	0.1	0.4	0	IVW	0.545097
6	0.2	0.4	0	IVW	0.632485
6	0.4	0.4	0	IVW	0.823889
6	0.05	0.4	0	coloc	0.520441
6	0.1	0.4	0	coloc	0.531858
6	0.2	0.4	0	coloc	0.585529
6	0.4	0.4	0	coloc	0.705075
6	0.05	0.4	0	coloc-cond	0.512624
6	0.1	0.4	0	coloc-cond	0.539364
6	0.2	0.4	0	coloc-cond	0.619653
6	0.4	0.4	0	coloc-cond	0.761277
6	0.05	0.4	0	coloc-masked	0.520441
6	0.1	0.4	0	coloc-masked	0.531857
6	0.2	0.4	0	coloc-masked	0.585526
6	0.4	0.4	0	coloc-masked	0.705065
7	0.05	0	0	MR-link	0.793095
7	0.1	0	0	MR-link	0.952556
7	0.2	0	0	MR-link	0.994926
7	0.4	0	0	MR-link	0.998751
7	0.05	0	0	IVW	0.827652
7	0.1	0	0	IVW	0.967808
7	0.2	0	0	IVW	0.996736
7	0.4	0	0	IVW	0.998843
7	0.05	0	0	coloc	0.735216
7	0.1	0	0	coloc	0.91603
7	0.2	0	0	coloc	0.940298
7	0.4	0	0	coloc	0.941227
7	0.05	0	0	coloc-cond	0.758645
7	0.1	0	0	coloc-cond	0.931862
7	0.2	0	0	coloc-cond	0.987859
7	0.4	0	0	coloc-cond	0.998574
7	0.05	0	0	coloc-masked	0.735239
7	0.1	0	0	coloc-masked	0.916025
7	0.2	0	0	coloc-masked	0.940296
7	0.4	0	0	coloc-masked	0.941232
7	0.05	0.4	0	MR-link	0.534601
7	0.1	0.4	0	MR-link	0.614861
7	0.2	0.4	0	MR-link	0.782809
7	0.4	0.4	0	MR-link	0.925156
7	0.05	0.4	0	IVW	0.484855
7	0.1	0.4	0	IVW	0.536968
7	0.2	0.4	0	IVW	0.63122
7	0.4	0.4	0	IVW	0.840791
7	0.05	0.4	0	coloc	0.502504
7	0.1	0.4	0	coloc	0.51781
7	0.2	0.4	0	coloc	0.586022
7	0.4	0.4	0	coloc	0.697856
7	0.05	0.4	0	coloc-cond	0.490584
7	0.1	0.4	0	coloc-cond	0.50721
7	0.2	0.4	0	coloc-cond	0.619413
7	0.4	0.4	0	coloc-cond	0.744233
7	0.05	0.4	0	coloc-masked	0.502504
7	0.1	0.4	0	coloc-masked	0.517811
7	0.2	0.4	0	coloc-masked	0.586022
7	0.4	0.4	0	coloc-masked	0.697866
8	0.05	0	0	MR-link	0.792024
8	0.1	0	0	MR-link	0.964718
8	0.2	0	0	MR-link	0.996352
8	0.4	0	0	MR-link	0.999479
8	0.05	0	0	IVW	0.829459
8	0.1	0	0	IVW	0.977537
8	0.2	0	0	IVW	0.998548
8	0.4	0	0	IVW	0.999913
8	0.05	0	0	coloc	0.725712
8	0.1	0	0	coloc	0.915424
8	0.2	0	0	coloc	0.938691
8	0.4	0	0	coloc	0.940848
8	0.05	0	0	coloc-cond	0.737708
8	0.1	0	0	coloc-cond	0.947
8	0.2	0	0	coloc-cond	0.993496
8	0.4	0	0	coloc-cond	0.997633
8	0.05	0	0	coloc-masked	0.72573
8	0.1	0	0	coloc-masked	0.915419
8	0.2	0	0	coloc-masked	0.938693
8	0.4	0	0	coloc-masked	0.940849
8	0.05	0.4	0	MR-link	0.55646
8	0.1	0.4	0	MR-link	0.631466
8	0.2	0.4	0	MR-link	0.79886
8	0.4	0.4	0	MR-link	0.943107
8	0.05	0.4	0	IVW	0.531694
8	0.1	0.4	0	IVW	0.542182
8	0.2	0.4	0	IVW	0.660743
8	0.4	0.4	0	IVW	0.856362
8	0.05	0.4	0	coloc	0.52535
8	0.1	0.4	0	coloc	0.544608
8	0.2	0.4	0	coloc	0.585128
8	0.4	0.4	0	coloc	0.703553
8	0.05	0.4	0	coloc-cond	0.513545
8	0.1	0.4	0	coloc-cond	0.546853
8	0.2	0.4	0	coloc-cond	0.606786
8	0.4	0.4	0	coloc-cond	0.755564
8	0.05	0.4	0	coloc-masked	0.525351
8	0.1	0.4	0	coloc-masked	0.544605
8	0.2	0.4	0	coloc-masked	0.585125
8	0.4	0.4	0	coloc-masked	0.703547
9	0.05	0	0	MR-link	0.833268
9	0.1	0	0	MR-link	0.971356
9	0.2	0	0	MR-link	0.997868
9	0.4	0	0	MR-link	0.999699
9	0.05	0	0	IVW	0.854241
9	0.1	0	0	IVW	0.979964
9	0.2	0	0	IVW	0.997557
9	0.4	0	0	IVW	0.999954
9	0.05	0	0	coloc	0.754399
9	0.1	0	0	coloc	0.918657
9	0.2	0	0	coloc	0.945581
9	0.4	0	0	coloc	0.93157
9	0.05	0	0	coloc-cond	0.778189
9	0.1	0	0	coloc-cond	0.948735
9	0.2	0	0	coloc-cond	0.991478
9	0.4	0	0	coloc-cond	0.998568
9	0.05	0	0	coloc-masked	0.754353
9	0.1	0	0	coloc-masked	0.918637
9	0.2	0	0	coloc-masked	0.945578
9	0.4	0	0	coloc-masked	0.931572
9	0.05	0.4	0	MR-link	0.526302
9	0.1	0.4	0	MR-link	0.617406
9	0.2	0.4	0	MR-link	0.788114
9	0.4	0.4	0	MR-link	0.931282
9	0.05	0.4	0	IVW	0.507643
9	0.1	0.4	0	IVW	0.56144
9	0.2	0.4	0	IVW	0.673511
9	0.4	0.4	0	IVW	0.864129
9	0.05	0.4	0	coloc	0.496873
9	0.1	0.4	0	coloc	0.522972
9	0.2	0.4	0	coloc	0.579151
9	0.4	0.4	0	coloc	0.692753
9	0.05	0.4	0	coloc-cond	0.486931
9	0.1	0.4	0	coloc-cond	0.518566
9	0.2	0.4	0	coloc-cond	0.590051
9	0.4	0.4	0	coloc-cond	0.735502
9	0.05	0.4	0	coloc-masked	0.496874
9	0.1	0.4	0	coloc-masked	0.522972
9	0.2	0.4	0	coloc-masked	0.579148
9	0.4	0.4	0	coloc-masked	0.692752
10	0.05	0	0	MR-link	0.844172
10	0.1	0	0	MR-link	0.972303
10	0.2	0	0	MR-link	0.997644
10	0.4	0	0	MR-link	0.999841
10	0.05	0	0	IVW	0.875156
10	0.1	0	0	IVW	0.978968
10	0.2	0	0	IVW	0.998878
10	0.4	0	0	IVW	1
10	0.05	0	0	coloc	0.753363
10	0.1	0	0	coloc	0.932039
10	0.2	0	0	coloc	0.942119
10	0.4	0	0	coloc	0.921433
10	0.05	0	0	coloc-cond	0.790448
10	0.1	0	0	coloc-cond	0.954425
10	0.2	0	0	coloc-cond	0.991308
10	0.4	0	0	coloc-cond	0.999096
10	0.05	0	0	coloc-masked	0.753359
10	0.1	0	0	coloc-masked	0.932053
10	0.2	0	0	coloc-masked	0.942118
10	0.4	0	0	coloc-masked	0.921436
10	0.05	0.4	0	MR-link	0.523846
10	0.1	0.4	0	MR-link	0.618628
10	0.2	0.4	0	MR-link	0.807346
10	0.4	0.4	0	MR-link	0.944276
10	0.05	0.4	0	IVW	0.480189
10	0.1	0.4	0	IVW	0.532195
10	0.2	0.4	0	IVW	0.66442
10	0.4	0.4	0	IVW	0.861261
10	0.05	0.4	0	coloc	0.494304
10	0.1	0.4	0	coloc	0.526606
10	0.2	0.4	0	coloc	0.581629
10	0.4	0.4	0	coloc	0.681499
10	0.05	0.4	0	coloc-cond	0.519762
10	0.1	0.4	0	coloc-cond	0.542493
10	0.2	0.4	0	coloc-cond	0.622355
10	0.4	0.4	0	coloc-cond	0.759599
10	0.05	0.4	0	coloc-masked	0.494304
10	0.1	0.4	0	coloc-masked	0.526608
10	0.2	0.4	0	coloc-masked	0.581629
10	0.4	0.4	0	coloc-masked	0.681501
10	0.05	0.4	1	MR-link	0.54866
10	0.1	0.4	1	MR-link	0.594383
10	0.2	0.4	1	MR-link	0.777628
10	0.4	0.4	1	MR-link	0.923283
10	0.05	0.4	1	IVW	0.518362
10	0.1	0.4	1	IVW	0.536297
10	0.2	0.4	1	IVW	0.671841
10	0.4	0.4	1	IVW	0.866182
10	0.05	0.4	1	coloc	0.524682
10	0.1	0.4	1	coloc	0.54278
10	0.2	0.4	1	coloc	0.585626
10	0.4	0.4	1	coloc	0.680157
10	0.05	0.4	1	coloc-cond	0.518954
10	0.1	0.4	1	coloc-cond	0.527353
10	0.2	0.4	1	coloc-cond	0.595206
10	0.4	0.4	1	coloc-cond	0.73024
10	0.05	0.4	1	coloc-masked	0.524681
10	0.1	0.4	1	coloc-masked	0.542776
10	0.2	0.4	1	coloc-masked	0.585627
10	0.4	0.4	1	coloc-masked	0.680151
10	0.05	0.4	2	MR-link	0.538444
10	0.1	0.4	2	MR-link	0.597432
10	0.2	0.4	2	MR-link	0.74974
10	0.4	0.4	2	MR-link	0.919823
10	0.05	0.4	2	IVW	0.50546
10	0.1	0.4	2	IVW	0.546049
10	0.2	0.4	2	IVW	0.657639
10	0.4	0.4	2	IVW	0.88782
10	0.05	0.4	2	coloc	0.514877
10	0.1	0.4	2	coloc	0.539971
10	0.2	0.4	2	coloc	0.568462
10	0.4	0.4	2	coloc	0.675895
10	0.05	0.4	2	coloc-cond	0.515212
10	0.1	0.4	2	coloc-cond	0.537918
10	0.2	0.4	2	coloc-cond	0.597402
10	0.4	0.4	2	coloc-cond	0.728507
10	0.05	0.4	2	coloc-masked	0.514879
10	0.1	0.4	2	coloc-masked	0.539966
10	0.2	0.4	2	coloc-masked	0.568462
10	0.4	0.4	2	coloc-masked	0.675895
10	0.05	0.4	3	MR-link	0.525143
10	0.1	0.4	3	MR-link	0.586559
10	0.2	0.4	3	MR-link	0.716497
10	0.4	0.4	3	MR-link	0.886744
10	0.05	0.4	3	IVW	0.497256
10	0.1	0.4	3	IVW	0.54678
10	0.2	0.4	3	IVW	0.642166
10	0.4	0.4	3	IVW	0.848872
10	0.05	0.4	3	coloc	0.490704
10	0.1	0.4	3	coloc	0.504927
10	0.2	0.4	3	coloc	0.556331
10	0.4	0.4	3	coloc	0.655313
10	0.05	0.4	3	coloc-cond	0.510929
10	0.1	0.4	3	coloc-cond	0.520016
10	0.2	0.4	3	coloc-cond	0.561266
10	0.4	0.4	3	coloc-cond	0.69247
10	0.05	0.4	3	coloc-masked	0.490709
10	0.1	0.4	3	coloc-masked	0.504935
10	0.2	0.4	3	coloc-masked	0.556334
10	0.4	0.4	3	coloc-masked	0.655335
10	0.05	0.4	4	MR-link	0.525939
10	0.1	0.4	4	MR-link	0.580592
10	0.2	0.4	4	MR-link	0.706495
10	0.4	0.4	4	MR-link	0.888348
10	0.05	0.4	4	IVW	0.497541
10	0.1	0.4	4	IVW	0.535134
10	0.2	0.4	4	IVW	0.636067
10	0.4	0.4	4	IVW	0.847564
10	0.05	0.4	4	coloc	0.513268
10	0.1	0.4	4	coloc	0.518929
10	0.2	0.4	4	coloc	0.527322
10	0.4	0.4	4	coloc	0.618326
10	0.05	0.4	4	coloc-cond	0.513667
10	0.1	0.4	4	coloc-cond	0.523723
10	0.2	0.4	4	coloc-cond	0.571855
10	0.4	0.4	4	coloc-cond	0.66989
10	0.05	0.4	4	coloc-masked	0.513277
10	0.1	0.4	4	coloc-masked	0.518953
10	0.2	0.4	4	coloc-masked	0.527346
10	0.4	0.4	4	coloc-masked	0.61837
10	0.05	0.4	5	MR-link	0.510161
10	0.1	0.4	5	MR-link	0.542422
10	0.2	0.4	5	MR-link	0.683281
10	0.4	0.4	5	MR-link	0.853981
10	0.05	0.4	5	IVW	0.504128
10	0.1	0.4	5	IVW	0.519388
10	0.2	0.4	5	IVW	0.642142
10	0.4	0.4	5	IVW	0.83464
10	0.05	0.4	5	coloc	0.499105
10	0.1	0.4	5	coloc	0.509659
10	0.2	0.4	5	coloc	0.571583
10	0.4	0.4	5	coloc	0.64156
10	0.05	0.4	5	coloc-cond	0.484731
10	0.1	0.4	5	coloc-cond	0.506749
10	0.2	0.4	5	coloc-cond	0.554324
10	0.4	0.4	5	coloc-cond	0.659062
10	0.05	0.4	5	coloc-masked	0.499104
10	0.1	0.4	5	coloc-masked	0.509647
10	0.2	0.4	5	coloc-masked	0.571571
10	0.4	0.4	5	coloc-masked	0.641556
10	0.05	0.4	6	MR-link	0.49453
10	0.1	0.4	6	MR-link	0.524079
10	0.2	0.4	6	MR-link	0.655116
10	0.4	0.4	6	MR-link	0.840599
10	0.05	0.4	6	IVW	0.477376
10	0.1	0.4	6	IVW	0.516606
10	0.2	0.4	6	IVW	0.635131
10	0.4	0.4	6	IVW	0.825196
10	0.05	0.4	6	coloc	0.495746
10	0.1	0.4	6	coloc	0.502016
10	0.2	0.4	6	coloc	0.53849
10	0.4	0.4	6	coloc	0.603614
10	0.05	0.4	6	coloc-cond	0.51792
10	0.1	0.4	6	coloc-cond	0.518222
10	0.2	0.4	6	coloc-cond	0.572776
10	0.4	0.4	6	coloc-cond	0.655377
10	0.05	0.4	6	coloc-masked	0.495756
10	0.1	0.4	6	coloc-masked	0.502023
10	0.2	0.4	6	coloc-masked	0.538491
10	0.4	0.4	6	coloc-masked	0.603648
10	0.05	0.4	7	MR-link	0.51589
10	0.1	0.4	7	MR-link	0.558243
10	0.2	0.4	7	MR-link	0.674185
10	0.4	0.4	7	MR-link	0.841404
10	0.05	0.4	7	IVW	0.515233
10	0.1	0.4	7	IVW	0.563029
10	0.2	0.4	7	IVW	0.674805
10	0.4	0.4	7	IVW	0.835292
10	0.05	0.4	7	coloc	0.51426
10	0.1	0.4	7	coloc	0.533383
10	0.2	0.4	7	coloc	0.53787
10	0.4	0.4	7	coloc	0.619622
10	0.05	0.4	7	coloc-cond	0.48166
10	0.1	0.4	7	coloc-cond	0.490565
10	0.2	0.4	7	coloc-cond	0.531708
10	0.4	0.4	7	coloc-cond	0.620221
10	0.05	0.4	7	coloc-masked	0.514268
10	0.1	0.4	7	coloc-masked	0.533394
10	0.2	0.4	7	coloc-masked	0.537882
10	0.4	0.4	7	coloc-masked	0.619629
10	0.05	0.4	8	MR-link	0.518252
10	0.1	0.4	8	MR-link	0.542271
10	0.2	0.4	8	MR-link	0.626407
10	0.4	0.4	8	MR-link	0.817975
10	0.05	0.4	8	IVW	0.509724
10	0.1	0.4	8	IVW	0.53724
10	0.2	0.4	8	IVW	0.595353
10	0.4	0.4	8	IVW	0.806104
10	0.05	0.4	8	coloc	0.519228
10	0.1	0.4	8	coloc	0.527926
10	0.2	0.4	8	coloc	0.541467
10	0.4	0.4	8	coloc	0.606754
10	0.05	0.4	8	coloc-cond	0.498502
10	0.1	0.4	8	coloc-cond	0.513989
10	0.2	0.4	8	coloc-cond	0.54544
10	0.4	0.4	8	coloc-cond	0.641898
10	0.05	0.4	8	coloc-masked	0.519224
10	0.1	0.4	8	coloc-masked	0.527927
10	0.2	0.4	8	coloc-masked	0.541483
10	0.4	0.4	8	coloc-masked	0.606806
10	0.05	0.4	9	MR-link	0.50435
10	0.1	0.4	9	MR-link	0.533852
10	0.2	0.4	9	MR-link	0.628676
10	0.4	0.4	9	MR-link	0.798919
10	0.05	0.4	9	IVW	0.494691
10	0.1	0.4	9	IVW	0.538283
10	0.2	0.4	9	IVW	0.615141
10	0.4	0.4	9	IVW	0.809196
10	0.05	0.4	9	coloc	0.499994
10	0.1	0.4	9	coloc	0.498232
10	0.2	0.4	9	coloc	0.513578
10	0.4	0.4	9	coloc	0.581568
10	0.05	0.4	9	coloc-cond	0.506007
10	0.1	0.4	9	coloc-cond	0.50256
10	0.2	0.4	9	coloc-cond	0.518844
10	0.4	0.4	9	coloc-cond	0.61292
10	0.05	0.4	9	coloc-masked	0.499978
10	0.1	0.4	9	coloc-masked	0.49821
10	0.2	0.4	9	coloc-masked	0.513545
10	0.4	0.4	9	coloc-masked	0.581524
10	0.05	0.4	10	MR-link	0.521259
10	0.1	0.4	10	MR-link	0.533971
10	0.2	0.4	10	MR-link	0.626408
10	0.4	0.4	10	MR-link	0.794398
10	0.05	0.4	10	IVW	0.523984
10	0.1	0.4	10	IVW	0.526633
10	0.2	0.4	10	IVW	0.622531
10	0.4	0.4	10	IVW	0.790185
10	0.05	0.4	10	coloc	0.513296
10	0.1	0.4	10	coloc	0.519873
10	0.2	0.4	10	coloc	0.528167
10	0.4	0.4	10	coloc	0.580806
10	0.05	0.4	10	coloc-cond	0.489869
10	0.1	0.4	10	coloc-cond	0.510762
10	0.2	0.4	10	coloc-cond	0.540238
10	0.4	0.4	10	coloc-cond	0.609706
10	0.05	0.4	10	coloc-masked	0.51331
10	0.1	0.4	10	coloc-masked	0.519905
10	0.2	0.4	10	coloc-masked	0.528192
10	0.4	0.4	10	coloc-masked	0.580826
