# Supplementary material for: Mendelian randomization while jointly modeling cis genetics identifies causal relationships between gene expression and lipids
Source: Nat Commun. 2020 Oct 1;11:4930. doi: 10.1038/s41467-020-18716-x (PMC7530717; doi:10.1038/s41467-020-18716-x)
Supplement: Supplementary file 10 — Supplementary Data 6 [file 41467_2020_18716_MOESM10_ESM.xlsx]

## Sheet: Sheet1
Supplementary Data 6. False positive rate and power for coloc methods in simulations
n_causal	exposure_1_causal	exposure_2_causal	estimation_method	overlapping_causal	number_of_simulations	detection_rate
1	0	0	coloc	0	1500	0
1	0	0	coloc-cond	0	1500	0
1	0	0	coloc-masked	0	1500	0
1	0	0.4	coloc	0	1500	0.0406667
1	0	0.4	coloc-cond	0	1500	0.0513333
1	0	0.4	coloc-masked	0	1500	0.00333333
1	0.05	0	coloc	0	1500	0.00133333
1	0.05	0	coloc-cond	0	1500	0
1	0.05	0	coloc-masked	0	1500	0
1	0.05	0.4	coloc	0	1500	0.056
1	0.05	0.4	coloc-cond	0	1500	0.0506667
1	0.05	0.4	coloc-masked	0	1500	0.002
1	0.1	0	coloc	0	1500	0.034
1	0.1	0	coloc-cond	0	1500	0.00733333
1	0.1	0	coloc-masked	0	1500	0.00533333
1	0.1	0.4	coloc	0	1500	0.0633333
1	0.1	0.4	coloc-cond	0	1500	0.0546667
1	0.1	0.4	coloc-masked	0	1500	0.00466667
1	0.2	0	coloc	0	1500	0.264
1	0.2	0	coloc-cond	0	1500	0.086
1	0.2	0	coloc-masked	0	1500	0.0733333
1	0.2	0.4	coloc	0	1500	0.114667
1	0.2	0.4	coloc-cond	0	1500	0.0766667
1	0.2	0.4	coloc-masked	0	1500	0.0273333
1	0.4	0	coloc	0	1500	0.504667
1	0.4	0	coloc-cond	0	1500	0.236
1	0.4	0	coloc-masked	0	1500	0.194667
1	0.4	0.4	coloc	0	1500	0.268667
2	0.4	0.4	coloc	0	1500	0.373333
3	0.4	0.4	coloc	0	1490	0.338926
2	0	0	coloc	0	1500	0
2	0	0	coloc-cond	0	1500	0
2	0	0	coloc-masked	0	1500	0
2	0	0.4	coloc	0	1500	0.0426667
2	0	0.4	coloc-cond	0	1500	0.0866667
2	0	0.4	coloc-masked	0	1500	0.004
2	0.05	0	coloc	0	1500	0.002
2	0.05	0	coloc-cond	0	1500	0
2	0.05	0	coloc-masked	0	1500	0
2	0.05	0.4	coloc	0	1500	0.0486667
2	0.05	0.4	coloc-cond	0	1500	0.0926667
2	0.05	0.4	coloc-masked	0	1500	0.004
2	0.1	0	coloc	0	1500	0.052
2	0.1	0	coloc-cond	0	1500	0.00466667
2	0.1	0	coloc-masked	0	1500	0.004
2	0.1	0.4	coloc	0	1500	0.0706667
2	0.1	0.4	coloc-cond	0	1500	0.104
2	0.1	0.4	coloc-masked	0	1500	0.008
2	0.2	0	coloc	0	1500	0.392
2	0.2	0	coloc-cond	0	1500	0.146
2	0.2	0	coloc-masked	0	1500	0.109333
2	0.2	0.4	coloc	0	1500	0.140667
2	0.2	0.4	coloc-cond	0	1500	0.137333
2	0.2	0.4	coloc-masked	0	1500	0.036
2	0.4	0	coloc	0	1500	0.69
2	0.4	0	coloc-cond	0	1500	0.404
2	0.4	0	coloc-masked	0	1500	0.288667
4	0.4	0.4	coloc	0	1500	0.332
5	0.4	0.4	coloc	0	1490	0.286577
6	0.4	0.4	coloc	0	1500	0.250667
3	0	0	coloc	0	1500	0
3	0	0	coloc-cond	0	1500	0.000666667
3	0	0	coloc-masked	0	1500	0
3	0	0.4	coloc	0	1490	0.033557
3	0	0.4	coloc-cond	0	1490	0.12349
3	0	0.4	coloc-masked	0	1490	0.00201342
3	0.05	0	coloc	0	1490	0.00402685
3	0.05	0	coloc-cond	0	1490	0
3	0.05	0	coloc-masked	0	1490	0
3	0.05	0.4	coloc	0	1490	0.0369128
3	0.05	0.4	coloc-cond	0	1490	0.114094
3	0.05	0.4	coloc-masked	0	1490	0.00671141
3	0.1	0	coloc	0	1490	0.0805369
3	0.1	0	coloc-cond	0	1490	0.0127517
3	0.1	0	coloc-masked	0	1490	0.00805369
3	0.1	0.4	coloc	0	1490	0.0449664
3	0.1	0.4	coloc-cond	0	1490	0.132886
3	0.1	0.4	coloc-masked	0	1490	0.00805369
3	0.2	0	coloc	0	1490	0.487919
3	0.2	0	coloc-cond	0	1490	0.205369
3	0.2	0	coloc-masked	0	1490	0.142953
3	0.2	0.4	coloc	0	1490	0.112081
3	0.2	0.4	coloc-cond	0	1490	0.165772
3	0.2	0.4	coloc-masked	0	1490	0.0302013
3	0.4	0	coloc	0	1490	0.77651
3	0.4	0	coloc-cond	0	1490	0.538255
3	0.4	0	coloc-masked	0	1490	0.343624
7	0.4	0.4	coloc	0	1500	0.221333
8	0.4	0.4	coloc	0	1500	0.234667
9	0.4	0.4	coloc	0	1500	0.211333
4	0	0	coloc	0	1500	0
4	0	0	coloc-cond	0	1500	0
4	0	0	coloc-masked	0	1500	0
4	0	0.4	coloc	0	1500	0.0386667
4	0	0.4	coloc-cond	0	1500	0.151333
4	0	0.4	coloc-masked	0	1500	0.00733333
4	0.05	0	coloc	0	1500	0.00866667
4	0.05	0	coloc-cond	0	1500	0.00133333
4	0.05	0	coloc-masked	0	1500	0.000666667
4	0.05	0.4	coloc	0	1500	0.04
4	0.05	0.4	coloc-cond	0	1500	0.138
4	0.05	0.4	coloc-masked	0	1500	0.00733333
4	0.1	0	coloc	0	1500	0.107333
4	0.1	0	coloc-cond	0	1500	0.0213333
4	0.1	0	coloc-masked	0	1500	0.014
4	0.1	0.4	coloc	0	1500	0.0466667
4	0.1	0.4	coloc-cond	0	1500	0.156667
4	0.1	0.4	coloc-masked	0	1500	0.008
4	0.2	0	coloc	0	1500	0.522667
4	0.2	0	coloc-cond	0	1500	0.261333
4	0.2	0	coloc-masked	0	1500	0.165333
4	0.2	0.4	coloc	0	1500	0.112
4	0.2	0.4	coloc-cond	0	1500	0.208
4	0.2	0.4	coloc-masked	0	1500	0.0266667
4	0.4	0	coloc	0	1500	0.760667
4	0.4	0	coloc-cond	0	1500	0.601333
4	0.4	0	coloc-masked	0	1500	0.348
10	0.4	0.4	coloc	0	1490	0.2
1	0.4	0.4	coloc-cond	0	1500	0.154
2	0.4	0.4	coloc-cond	0	1500	0.276
5	0	0	coloc	0	1500	0
5	0	0	coloc-cond	0	1500	0
5	0	0	coloc-masked	0	1500	0
5	0	0.4	coloc	0	1500	0.028
5	0	0.4	coloc-cond	0	1500	0.144
5	0	0.4	coloc-masked	0	1500	0.00133333
5	0.05	0	coloc	0	1500	0.00866667
5	0.05	0	coloc-cond	0	1500	0.000666667
5	0.05	0	coloc-masked	0	1500	0.000666667
5	0.05	0.4	coloc	0	1500	0.028
5	0.05	0.4	coloc-cond	0	1500	0.16
5	0.05	0.4	coloc-masked	0	1500	0.006
5	0.1	0	coloc	0	1500	0.125333
5	0.1	0	coloc-cond	0	1500	0.0266667
5	0.1	0	coloc-masked	0	1500	0.0153333
5	0.1	0.4	coloc	0	1500	0.0353333
5	0.1	0.4	coloc-cond	0	1500	0.165333
5	0.1	0.4	coloc-masked	0	1500	0.00933333
5	0.2	0	coloc	0	1500	0.567333
5	0.2	0	coloc-cond	0	1500	0.314
5	0.2	0	coloc-masked	0	1500	0.175333
5	0.2	0.4	coloc	0	1500	0.101333
5	0.2	0.4	coloc-cond	0	1500	0.217333
5	0.2	0.4	coloc-masked	0	1500	0.0266667
5	0.4	0	coloc	0	1500	0.793333
5	0.4	0	coloc-cond	0	1500	0.654
5	0.4	0	coloc-masked	0	1500	0.364
3	0.4	0.4	coloc-cond	0	1490	0.333557
4	0.4	0.4	coloc-cond	0	1500	0.396667
5	0.4	0.4	coloc-cond	0	1490	0.430201
6	0	0	coloc	0	1500	0
6	0	0	coloc-cond	0	1500	0
6	0	0	coloc-masked	0	1500	0
6	0	0.4	coloc	0	1500	0.0186667
6	0	0.4	coloc-cond	0	1500	0.14
6	0	0.4	coloc-masked	0	1500	0.00466667
6	0.05	0	coloc	0	1500	0.00866667
6	0.05	0	coloc-cond	0	1500	0.00133333
6	0.05	0	coloc-masked	0	1500	0
6	0.05	0.4	coloc	0	1500	0.028
6	0.05	0.4	coloc-cond	0	1500	0.152
6	0.05	0.4	coloc-masked	0	1500	0.00333333
6	0.1	0	coloc	0	1500	0.148
6	0.1	0	coloc-cond	0	1500	0.0413333
6	0.1	0	coloc-masked	0	1500	0.0233333
6	0.1	0.4	coloc	0	1500	0.034
6	0.1	0.4	coloc-cond	0	1500	0.157333
6	0.1	0.4	coloc-masked	0	1500	0.00733333
6	0.2	0	coloc	0	1500	0.577333
6	0.2	0	coloc-cond	0	1500	0.348
6	0.2	0	coloc-masked	0	1500	0.199333
6	0.2	0.4	coloc	0	1500	0.0893333
6	0.2	0.4	coloc-cond	0	1500	0.236667
6	0.2	0.4	coloc-masked	0	1500	0.026
6	0.4	0	coloc	0	1500	0.786667
6	0.4	0	coloc-cond	0	1500	0.702
6	0.4	0	coloc-masked	0	1500	0.374667
6	0.4	0.4	coloc-cond	0	1500	0.416667
7	0.4	0.4	coloc-cond	0	1500	0.421333
8	0.4	0.4	coloc-cond	0	1500	0.416
7	0	0	coloc	0	1500	0
7	0	0	coloc-cond	0	1500	0
7	0	0	coloc-masked	0	1500	0
7	0	0.4	coloc	0	1500	0.0233333
7	0	0.4	coloc-cond	0	1500	0.162667
7	0	0.4	coloc-masked	0	1500	0.00333333
7	0.05	0	coloc	0	1500	0.00733333
7	0.05	0	coloc-cond	0	1500	0.00133333
7	0.05	0	coloc-masked	0	1500	0.000666667
7	0.05	0.4	coloc	0	1500	0.0286667
7	0.05	0.4	coloc-cond	0	1500	0.138
7	0.05	0.4	coloc-masked	0	1500	0.00466667
7	0.1	0	coloc	0	1500	0.158667
7	0.1	0	coloc-cond	0	1500	0.0413333
7	0.1	0	coloc-masked	0	1500	0.0233333
7	0.1	0.4	coloc	0	1500	0.0333333
7	0.1	0.4	coloc-cond	0	1500	0.160667
7	0.1	0.4	coloc-masked	0	1500	0.008
7	0.2	0	coloc	0	1500	0.587333
7	0.2	0	coloc-cond	0	1500	0.368
7	0.2	0	coloc-masked	0	1500	0.198
7	0.2	0.4	coloc	0	1500	0.0813333
7	0.2	0.4	coloc-cond	0	1500	0.244667
7	0.2	0.4	coloc-masked	0	1500	0.026
7	0.4	0	coloc	0	1500	0.776
7	0.4	0	coloc-cond	0	1500	0.702667
7	0.4	0	coloc-masked	0	1500	0.374667
9	0.4	0.4	coloc-cond	0	1500	0.419333
10	0.4	0.4	coloc-cond	0	1490	0.40604
1	0.4	0.4	coloc-masked	0	1500	0.103333
8	0	0	coloc	0	1500	0
8	0	0	coloc-cond	0	1500	0
8	0	0	coloc-masked	0	1500	0
8	0	0.4	coloc	0	1500	0.0213333
8	0	0.4	coloc-cond	0	1500	0.157333
8	0	0.4	coloc-masked	0	1500	0.00533333
8	0.05	0	coloc	0	1500	0.0126667
8	0.05	0	coloc-cond	0	1500	0.00133333
8	0.05	0	coloc-masked	0	1500	0.00133333
8	0.05	0.4	coloc	0	1500	0.0293333
8	0.05	0.4	coloc-cond	0	1500	0.156667
8	0.05	0.4	coloc-masked	0	1500	0.008
8	0.1	0	coloc	0	1500	0.176667
8	0.1	0	coloc-cond	0	1500	0.0573333
8	0.1	0	coloc-masked	0	1500	0.0286667
8	0.1	0.4	coloc	0	1500	0.044
8	0.1	0.4	coloc-cond	0	1500	0.165333
8	0.1	0.4	coloc-masked	0	1500	0.012
8	0.2	0	coloc	0	1500	0.598
8	0.2	0	coloc-cond	0	1500	0.401333
8	0.2	0	coloc-masked	0	1500	0.212
8	0.2	0.4	coloc	0	1500	0.076
8	0.2	0.4	coloc-cond	0	1500	0.232667
8	0.2	0.4	coloc-masked	0	1500	0.0246667
8	0.4	0	coloc	0	1500	0.768667
8	0.4	0	coloc-cond	0	1500	0.748667
8	0.4	0	coloc-masked	0	1500	0.400667
2	0.4	0.4	coloc-masked	0	1500	0.138
3	0.4	0.4	coloc-masked	0	1490	0.132215
4	0.4	0.4	coloc-masked	0	1500	0.136667
9	0	0	coloc	0	1500	0
9	0	0	coloc-cond	0	1500	0
9	0	0	coloc-masked	0	1500	0
9	0	0.4	coloc	0	1500	0.0153333
9	0	0.4	coloc-cond	0	1500	0.156667
9	0	0.4	coloc-masked	0	1500	0.00266667
9	0.05	0	coloc	0	1500	0.0186667
9	0.05	0	coloc-cond	0	1500	0.00266667
9	0.05	0	coloc-masked	0	1500	0.002
9	0.05	0.4	coloc	0	1500	0.022
9	0.05	0.4	coloc-cond	0	1500	0.152
9	0.05	0.4	coloc-masked	0	1500	0.00466667
9	0.1	0	coloc	0	1500	0.186667
9	0.1	0	coloc-cond	0	1500	0.068
9	0.1	0	coloc-masked	0	1500	0.028
9	0.1	0.4	coloc	0	1500	0.0293333
9	0.1	0.4	coloc-cond	0	1500	0.172
9	0.1	0.4	coloc-masked	0	1500	0.008
9	0.2	0	coloc	0	1500	0.608667
9	0.2	0	coloc-cond	0	1500	0.396667
9	0.2	0	coloc-masked	0	1500	0.186667
9	0.2	0.4	coloc	0	1500	0.0653333
9	0.2	0.4	coloc-cond	0	1500	0.226667
9	0.2	0.4	coloc-masked	0	1500	0.0266667
9	0.4	0	coloc	0	1500	0.744
9	0.4	0	coloc-cond	0	1500	0.734
9	0.4	0	coloc-masked	0	1500	0.387333
5	0.4	0.4	coloc-masked	0	1490	0.127517
6	0.4	0.4	coloc-masked	0	1500	0.114
7	0.4	0.4	coloc-masked	0	1500	0.101333
10	0	0	coloc	0	1500	0
10	0	0	coloc-cond	0	1500	0
10	0	0	coloc-masked	0	1500	0
10	0	0.4	coloc	0	1500	0.018
10	0	0.4	coloc-cond	0	1500	0.134667
10	0	0.4	coloc-masked	0	1500	0.00666667
10	0.05	0	coloc	0	1500	0.014
10	0.05	0	coloc-cond	0	1500	0.00333333
10	0.05	0	coloc-masked	0	1500	0.00266667
10	0.05	0.4	coloc	0	1500	0.0213333
10	0.05	0.4	coloc-cond	0	1500	0.161333
10	0.05	0.4	coloc-masked	0	1500	0.00533333
10	0.1	0	coloc	0	1500	0.194
10	0.1	0	coloc-cond	0	1500	0.0693333
10	0.1	0	coloc-masked	0	1500	0.032
10	0.1	0.4	coloc	0	1500	0.0286667
10	0.1	0.4	coloc-cond	0	1500	0.164667
10	0.1	0.4	coloc-masked	0	1500	0.00466667
10	0.2	0	coloc	0	1500	0.596667
10	0.2	0	coloc-cond	0	1500	0.439333
10	0.2	0	coloc-masked	0	1500	0.22
10	0.2	0.4	coloc	0	1500	0.0666667
10	0.2	0.4	coloc-cond	0	1500	0.228667
10	0.2	0.4	coloc-masked	0	1500	0.026
10	0.4	0	coloc	0	1490	0.744295
10	0.4	0	coloc-cond	0	1490	0.758389
10	0.4	0	coloc-masked	0	1490	0.395973
8	0.4	0.4	coloc-masked	0	1500	0.106
9	0.4	0.4	coloc-masked	0	1500	0.104667
10	0.4	0.4	coloc-masked	0	1490	0.101342
10	0	0.4	coloc	1	1500	0.0313333
10	0	0.4	coloc-cond	1	1500	0.172
10	0	0.4	coloc-masked	1	1500	0.012
10	0.05	0.4	coloc	1	1500	0.032
10	0.05	0.4	coloc-cond	1	1500	0.188
10	0.05	0.4	coloc-masked	1	1500	0.0106667
10	0.1	0.4	coloc	1	1500	0.044
10	0.1	0.4	coloc-cond	1	1500	0.164667
10	0.1	0.4	coloc-masked	1	1500	0.0126667
10	0.2	0.4	coloc	1	1490	0.0818792
10	0.2	0.4	coloc-cond	1	1490	0.230872
10	0.2	0.4	coloc-masked	1	1490	0.0328859
10	0.4	0.4	coloc	1	1490	0.218792
10	0.4	0.4	coloc-cond	1	1490	0.443624
10	0.4	0.4	coloc-masked	1	1490	0.105369
10	0	0.4	coloc	2	1500	0.034
10	0	0.4	coloc-cond	2	1500	0.176
10	0	0.4	coloc-masked	2	1500	0.012
10	0.05	0.4	coloc	2	1500	0.0426667
10	0.05	0.4	coloc-cond	2	1500	0.187333
10	0.05	0.4	coloc-masked	2	1500	0.0166667
10	0.1	0.4	coloc	2	1490	0.0651007
10	0.1	0.4	coloc-cond	2	1490	0.206711
10	0.1	0.4	coloc-masked	2	1490	0.0275168
10	0.2	0.4	coloc	2	1490	0.0912752
10	0.2	0.4	coloc-cond	2	1490	0.259732
10	0.2	0.4	coloc-masked	2	1490	0.0308725
10	0.4	0.4	coloc	2	1490	0.236242
10	0.4	0.4	coloc-cond	2	1490	0.428859
10	0.4	0.4	coloc-masked	2	1490	0.119463
10	0	0.4	coloc	3	1490	0.0483221
10	0	0.4	coloc-cond	3	1490	0.214765
10	0	0.4	coloc-masked	3	1490	0.0187919
10	0.05	0.4	coloc	3	1470	0.0469388
10	0.05	0.4	coloc-cond	3	1470	0.234014
10	0.05	0.4	coloc-masked	3	1470	0.022449
10	0.1	0.4	coloc	3	1470	0.0605442
10	0.1	0.4	coloc-cond	3	1470	0.234014
10	0.1	0.4	coloc-masked	3	1470	0.0292517
10	0.2	0.4	coloc	3	1470	0.0904762
10	0.2	0.4	coloc-cond	3	1470	0.244218
10	0.2	0.4	coloc-masked	3	1470	0.0380952
10	0.4	0.4	coloc	3	1470	0.232653
10	0.4	0.4	coloc-cond	3	1470	0.432653
10	0.4	0.4	coloc-masked	3	1470	0.116327
10	0	0.4	coloc	4	1490	0.0697987
10	0	0.4	coloc-cond	4	1490	0.232215
10	0	0.4	coloc-masked	4	1490	0.038255
10	0.05	0.4	coloc	4	1490	0.0624161
10	0.05	0.4	coloc-cond	4	1490	0.228859
10	0.05	0.4	coloc-masked	4	1490	0.0248322
10	0.1	0.4	coloc	4	1490	0.090604
10	0.1	0.4	coloc-cond	4	1490	0.233557
10	0.1	0.4	coloc-masked	4	1490	0.042953
10	0.2	0.4	coloc	4	1490	0.106711
10	0.2	0.4	coloc-cond	4	1490	0.291946
10	0.2	0.4	coloc-masked	4	1490	0.0536913
10	0.4	0.4	coloc	4	1490	0.216107
10	0.4	0.4	coloc-cond	4	1490	0.434899
10	0.4	0.4	coloc-masked	4	1490	0.111409
10	0	0.4	coloc	5	1490	0.0791946
10	0	0.4	coloc-cond	5	1490	0.25302
10	0	0.4	coloc-masked	5	1490	0.0328859
10	0.05	0.4	coloc	5	1490	0.0630872
10	0.05	0.4	coloc-cond	5	1490	0.245638
10	0.05	0.4	coloc-masked	5	1490	0.0234899
10	0.1	0.4	coloc	5	1490	0.0872483
10	0.1	0.4	coloc-cond	5	1490	0.258389
10	0.1	0.4	coloc-masked	5	1490	0.0409396
10	0.2	0.4	coloc	5	1490	0.141611
10	0.2	0.4	coloc-cond	5	1490	0.319463
10	0.2	0.4	coloc-masked	5	1490	0.0651007
10	0.4	0.4	coloc	5	1490	0.245638
10	0.4	0.4	coloc-cond	5	1490	0.452349
10	0.4	0.4	coloc-masked	5	1490	0.124161
10	0	0.4	coloc	6	1500	0.084
10	0	0.4	coloc-cond	6	1500	0.252667
10	0	0.4	coloc-masked	6	1500	0.0373333
10	0.05	0.4	coloc	6	1500	0.0786667
10	0.05	0.4	coloc-cond	6	1500	0.276667
10	0.05	0.4	coloc-masked	6	1500	0.0313333
10	0.1	0.4	coloc	6	1500	0.0906667
10	0.1	0.4	coloc-cond	6	1500	0.278
10	0.1	0.4	coloc-masked	6	1500	0.044
10	0.2	0.4	coloc	6	1500	0.134667
10	0.2	0.4	coloc-cond	6	1500	0.338
10	0.2	0.4	coloc-masked	6	1500	0.0693333
10	0.4	0.4	coloc	6	1500	0.23
10	0.4	0.4	coloc-cond	6	1500	0.46
10	0.4	0.4	coloc-masked	6	1500	0.12
10	0	0.4	coloc	7	1500	0.0846667
10	0	0.4	coloc-cond	7	1500	0.306667
10	0	0.4	coloc-masked	7	1500	0.0366667
10	0.05	0.4	coloc	7	1500	0.0886667
10	0.05	0.4	coloc-cond	7	1500	0.289333
10	0.05	0.4	coloc-masked	7	1500	0.0433333
10	0.1	0.4	coloc	7	1490	0.121477
10	0.1	0.4	coloc-cond	7	1490	0.298658
10	0.1	0.4	coloc-masked	7	1490	0.0604027
10	0.2	0.4	coloc	7	1490	0.14698
10	0.2	0.4	coloc-cond	7	1490	0.344966
10	0.2	0.4	coloc-masked	7	1490	0.0697987
10	0.4	0.4	coloc	7	1490	0.24698
10	0.4	0.4	coloc-cond	7	1490	0.471141
10	0.4	0.4	coloc-masked	7	1490	0.138255
10	0	0.4	coloc	8	1500	0.11
10	0	0.4	coloc-cond	8	1500	0.300667
10	0	0.4	coloc-masked	8	1500	0.0446667
10	0.05	0.4	coloc	8	1500	0.111333
10	0.05	0.4	coloc-cond	8	1500	0.291333
10	0.05	0.4	coloc-masked	8	1500	0.0533333
10	0.1	0.4	coloc	8	1500	0.131333
10	0.1	0.4	coloc-cond	8	1500	0.33
10	0.1	0.4	coloc-masked	8	1500	0.06
10	0.2	0.4	coloc	8	1500	0.162
10	0.2	0.4	coloc-cond	8	1500	0.358667
10	0.2	0.4	coloc-masked	8	1500	0.0793333
10	0.4	0.4	coloc	8	1500	0.268667
10	0.4	0.4	coloc-cond	8	1500	0.502
10	0.4	0.4	coloc-masked	8	1500	0.156667
10	0	0.4	coloc	9	1500	0.132
10	0	0.4	coloc-cond	9	1500	0.325333
10	0	0.4	coloc-masked	9	1500	0.0566667
10	0.05	0.4	coloc	9	1490	0.128188
10	0.05	0.4	coloc-cond	9	1490	0.353691
10	0.05	0.4	coloc-masked	9	1490	0.0624161
10	0.1	0.4	coloc	9	1490	0.125503
10	0.1	0.4	coloc-cond	9	1490	0.327517
10	0.1	0.4	coloc-masked	9	1490	0.0597315
10	0.2	0.4	coloc	9	1490	0.172483
10	0.2	0.4	coloc-cond	9	1490	0.355034
10	0.2	0.4	coloc-masked	9	1490	0.0798658
10	0.4	0.4	coloc	9	1490	0.275839
10	0.4	0.4	coloc-cond	9	1490	0.49396
10	0.4	0.4	coloc-masked	9	1490	0.15302
10	0	0.4	coloc	10	1500	0.124
10	0	0.4	coloc-cond	10	1500	0.337333
10	0	0.4	coloc-masked	10	1500	0.0666667
10	0.05	0.4	coloc	10	1500	0.128
10	0.05	0.4	coloc-cond	10	1500	0.339333
10	0.05	0.4	coloc-masked	10	1500	0.052
10	0.1	0.4	coloc	10	1500	0.122667
10	0.1	0.4	coloc-cond	10	1500	0.367333
10	0.1	0.4	coloc-masked	10	1500	0.0613333
10	0.2	0.4	coloc	10	1500	0.184667
10	0.2	0.4	coloc-cond	10	1500	0.405333
10	0.2	0.4	coloc-masked	10	1500	0.088
10	0.4	0.4	coloc	10	1500	0.262
10	0.4	0.4	coloc-cond	10	1500	0.520667
10	0.4	0.4	coloc-masked	10	1500	0.160667
