# Supplementary material for: Mendelian randomization while jointly modeling cis genetics identifies causal relationships between gene expression and lipids
Source: Nat Commun. 2020 Oct 1;11:4930. doi: 10.1038/s41467-020-18716-x (PMC7530717; doi:10.1038/s41467-020-18716-x)
Supplement: Supplementary file 11 — Supplementary Data 7 [file 41467_2020_18716_MOESM11_ESM.xlsx]

## Sheet: heterogeneous_beta_correction
Supplementary Data 7. False positive rates and power of MR-link when using a different p value calibration procedure
n_causal	exposure_1_causal	exposure_2_causal	median_snps_identified	number_of_simulations	detection_rate
1	0	0	1	176	0.00568182
2	0	0	1	561	0
3	0	0	2	1059	0.000944287
4	0	0	2	1257	0
5	0	0	3	1398	0.000715308
6	0	0	3	1433	0
7	0	0	4	1469	0
8	0	0	4	1500	0
9	0	0	4	1500	0
10	0	0	5	1492	0
1	0.05	0	1	207	0.0434783
2	0.05	0	1	586	0.0204778
3	0.05	0	2	1068	0.0411985
4	0.05	0	2	1230	0.0276423
5	0.05	0	3	1389	0.0316775
6	0.05	0	3	1457	0.0350034
7	0.05	0	4	1491	0.0462777
8	0.05	0	4	1491	0.0482897
9	0.05	0	4	1500	0.054
10	0.05	0	5	1500	0.0466667
1	0.1	0	1	225	0.102222
2	0.1	0	1	616	0.142857
3	0.1	0	2	965	0.232124
4	0.1	0	2	1254	0.23445
5	0.1	0	3	1379	0.292966
6	0.1	0	3	1431	0.354997
7	0.1	0	4	1484	0.365229
8	0.1	0	4	1495	0.454181
9	0.1	0	4	1491	0.474849
10	0.1	0	5	1500	0.493333
1	0.2	0	1	183	0.442623
2	0.2	0	1	565	0.520354
3	0.2	0	2	1100	0.656364
4	0.2	0	2	1191	0.656591
5	0.2	0	3	1415	0.75265
6	0.2	0	3	1492	0.796247
7	0.2	0	4	1447	0.850035
8	0.2	0	4	1486	0.909152
9	0.2	0	4	1500	0.917333
10	0.2	0	5	1500	0.938667
1	0.4	0	1	205	0.726829
2	0.4	0	1	616	0.777597
3	0.4	0	2	1023	0.860215
4	0.4	0	2	1266	0.903633
5	0.4	0	3	1363	0.927366
6	0.4	0	3	1461	0.958248
7	0.4	0	4	1468	0.969346
8	0.4	0	4	1483	0.980445
9	0.4	0	4	1500	0.989333
10	0.4	0	5	1495	0.994649
1	0	0.4	1	216	0.0925926
2	0	0.4	1	578	0.126298
3	0	0.4	2	1050	0.110476
4	0	0.4	2	1221	0.124488
5	0	0.4	3	1406	0.116643
6	0	0.4	3	1452	0.114325
7	0	0.4	4	1482	0.117409
8	0	0.4	4	1497	0.116232
9	0	0.4	4	1493	0.121232
10	0	0.4	5	1500	0.112
1	0.05	0.4	1	228	0.0921053
2	0.05	0.4	1	655	0.135878
3	0.05	0.4	2	970	0.183505
4	0.05	0.4	2	1270	0.145669
5	0.05	0.4	3	1397	0.164639
6	0.05	0.4	3	1443	0.183645
7	0.05	0.4	4	1469	0.168822
8	0.05	0.4	4	1500	0.192667
9	0.05	0.4	4	1494	0.176037
10	0.05	0.4	5	1500	0.159333
1	0.1	0.4	1	192	0.161458
2	0.1	0.4	1	604	0.210265
3	0.1	0.4	2	1038	0.22736
4	0.1	0.4	2	1243	0.209976
5	0.1	0.4	3	1345	0.254275
6	0.1	0.4	3	1452	0.276171
7	0.1	0.4	4	1495	0.285619
8	0.1	0.4	4	1497	0.325985
9	0.1	0.4	4	1499	0.322882
10	0.1	0.4	5	1500	0.324667
1	0.2	0.4	1	212	0.320755
2	0.2	0.4	1	626	0.383387
3	0.2	0.4	2	997	0.47342
4	0.2	0.4	2	1266	0.477883
5	0.2	0.4	3	1421	0.542576
6	0.2	0.4	3	1457	0.568977
7	0.2	0.4	4	1490	0.597987
8	0.2	0.4	4	1500	0.649333
9	0.2	0.4	4	1499	0.653102
10	0.2	0.4	5	1500	0.680667
1	0.4	0.4	1	224	0.553571
2	0.4	0.4	1	598	0.672241
3	0.4	0.4	2	982	0.760692
4	0.4	0.4	2	1261	0.798573
5	0.4	0.4	3	1415	0.858657
6	0.4	0.4	3	1418	0.875176
7	0.4	0.4	4	1485	0.907071
8	0.4	0.4	4	1492	0.932306
9	0.4	0.4	4	1500	0.923333
10	0.4	0.4	5	1500	0.94
